# Supplementary material for: The Identification of Specific Methylation Patterns across Different Cancers
Source: PLoS One. 2015 Mar 16;10(3):e0120361. doi: 10.1371/journal.pone.0120361 (PMC4361543; doi:10.1371/journal.pone.0120361)
Supplement: S1 Table — (XLS) [file pone.0120361.s001.xls]

## Sheet: DNA methylation
BRCA			COAD			KIRC			KIRP			LUAD			LUSC			READ
cancer	matched adjacent normal tissue		cancer	matched adjacent normal tissue		cancer	matched adjacent normal tissue		cancer	matched adjacent normal tissue		cancer	matched adjacent normal tissue		cancer	matched adjacent normal tissue		cancer	matched adjacent normal tissue
TCGA-BH-A0B7-01	TCGA-BH-A0B7-11		TCGA-A6-2674-01	TCGA-A6-2674-11		TCGA-A3-3306-01	TCGA-A3-3306-11		TCGA-B3-3925-01	TCGA-B3-3925-11		TCGA-55-1592-01	TCGA-55-1592-11		TCGA-18-3406-01	TCGA-18-3406-11		TCGA-AF-2689-01	TCGA-AF-2689-11
TCGA-BH-A0BL-01	TCGA-BH-A0BL-11		TCGA-A6-2677-01	TCGA-A6-2677-11		TCGA-A3-3308-01	TCGA-A3-3308-11		TCGA-B3-3926-01	TCGA-B3-3926-11		TCGA-55-1594-01	TCGA-55-1594-11		TCGA-18-3407-01	TCGA-18-3407-11		TCGA-AF-2691-01	TCGA-AF-2691-11
TCGA-BH-A0BO-01	TCGA-BH-A0BO-11		TCGA-A6-2678-01	TCGA-A6-2678-11		TCGA-A3-3311-01	TCGA-A3-3311-11		TCGA-B3-4103-01	TCGA-B3-4103-11		TCGA-55-1595-01	TCGA-55-1595-11		TCGA-18-3408-01	TCGA-18-3408-11		TCGA-AF-2692-01	TCGA-AF-2692-11
TCGA-BH-A0BQ-01	TCGA-BH-A0BQ-11		TCGA-A6-2683-01	TCGA-A6-2683-11		TCGA-A3-3313-01	TCGA-A3-3313-11		TCGA-B3-4104-01	TCGA-B3-4104-11		TCGA-55-1596-01	TCGA-55-1596-11		TCGA-18-3409-01	TCGA-18-3409-11		TCGA-AF-3400-01	TCGA-AF-3400-11
TCGA-BH-A0BW-01	TCGA-BH-A0BW-11		TCGA-A6-3807-01	TCGA-A6-3807-11		TCGA-A3-3316-01	TCGA-A3-3316-11		TCGA-B9-4113-01	TCGA-B9-4113-11		TCGA-35-3615-01			TCGA-18-3410-01	TCGA-18-3410-11		TCGA-AF-3913-01	TCGA-AF-3913-11
TCGA-BH-A0DE-01	TCGA-BH-A0DE-11		TCGA-A6-3808-01	TCGA-A6-3808-11		TCGA-A3-3317-01	TCGA-A3-3317-11		TCGA-AL-3466-01			TCGA-44-2655-01			TCGA-18-3411-01	TCGA-18-3411-11		TCGA-AG-3574-01
TCGA-BH-A0DL-01	TCGA-BH-A0DL-11		TCGA-A6-3809-01	TCGA-A6-3809-11		TCGA-A3-3319-01	TCGA-A3-3319-11		TCGA-AL-3467-01			TCGA-44-2656-01			TCGA-18-3412-01	TCGA-18-3412-11		TCGA-AG-3575-01
TCGA-BH-A0DO-01	TCGA-BH-A0DO-11		TCGA-A6-3810-01	TCGA-A6-3810-11		TCGA-A3-3320-01	TCGA-A3-3320-11		TCGA-AL-3468-01			TCGA-44-2662-01			TCGA-18-3414-01	TCGA-18-3414-11		TCGA-AG-3578-01
TCGA-BH-A0DT-01	TCGA-BH-A0DT-11		TCGA-AA-3514-01	TCGA-AA-3514-11		TCGA-A3-3322-01	TCGA-A3-3322-11		TCGA-AL-3471-01			TCGA-44-2665-01			TCGA-18-3415-01	TCGA-18-3415-11		TCGA-AG-3580-01
TCGA-BH-A0H5-01	TCGA-BH-A0H5-11		TCGA-AA-3517-01	TCGA-AA-3517-11		TCGA-A3-3323-01	TCGA-A3-3323-11		TCGA-AL-3472-01			TCGA-44-2666-01			TCGA-18-3416-01	TCGA-18-3416-11		TCGA-AG-3581-01
TCGA-BH-A18F-01	TCGA-BH-A18F-11		TCGA-AA-3519-01	TCGA-AA-3519-11		TCGA-A3-3324-01	TCGA-A3-3324-11		TCGA-AL-3473-01			TCGA-44-2668-01			TCGA-18-3419-01	TCGA-18-3419-11		TCGA-AG-3582-01
TCGA-BH-A18J-01	TCGA-BH-A18J-11		TCGA-AA-3520-01	TCGA-AA-3520-11		TCGA-A3-3325-01	TCGA-A3-3325-11		TCGA-B9-4114-01			TCGA-64-1676-01			TCGA-18-3421-01	TCGA-18-3421-11		TCGA-AG-3583-01
TCGA-BH-A18K-01	TCGA-BH-A18K-11		TCGA-AA-3521-01	TCGA-AA-3521-11		TCGA-A3-3326-01	TCGA-A3-3326-11		TCGA-B9-4115-01			TCGA-64-1677-01			TCGA-66-2727-01	TCGA-66-2727-11		TCGA-AG-3584-01
TCGA-BH-A18L-01	TCGA-BH-A18L-11		TCGA-AA-3522-01	TCGA-AA-3522-11		TCGA-A3-3328-01	TCGA-A3-3328-11		TCGA-B9-4116-01			TCGA-64-1678-01			TCGA-66-2734-01	TCGA-66-2734-11		TCGA-AG-3586-01
TCGA-BH-A18M-01	TCGA-BH-A18M-11		TCGA-AA-3524-01	TCGA-AA-3524-11		TCGA-A3-3329-01	TCGA-A3-3329-11		TCGA-B9-4117-01			TCGA-64-1680-01			TCGA-66-2737-01	TCGA-66-2737-11		TCGA-AG-3587-01
TCGA-BH-A18N-01	TCGA-BH-A18N-11		TCGA-AA-3526-01	TCGA-AA-3526-11		TCGA-A3-3331-01	TCGA-A3-3331-11		TCGA-B9-4617-01			TCGA-67-3771-01			TCGA-66-2742-01	TCGA-66-2742-11		TCGA-AG-3593-01
TCGA-BH-A18P-01	TCGA-BH-A18P-11		TCGA-AA-3527-01	TCGA-AA-3527-11		TCGA-A3-3335-01	TCGA-A3-3335-11					TCGA-67-3772-01			TCGA-66-2744-01	TCGA-66-2744-11		TCGA-AG-3594-01
TCGA-BH-A18Q-01	TCGA-BH-A18Q-11		TCGA-AA-3664-01			TCGA-A3-3336-01	TCGA-A3-3336-11					TCGA-67-3773-01			TCGA-66-2753-01	TCGA-66-2753-11		TCGA-AG-3598-01
TCGA-BH-A18R-01	TCGA-BH-A18R-11		TCGA-AA-3666-01			TCGA-A3-3343-01	TCGA-A3-3343-11					TCGA-67-3774-01			TCGA-66-2754-01	TCGA-66-2754-11		TCGA-AG-3599-01
TCGA-BH-A18S-01	TCGA-BH-A18S-11		TCGA-AA-3667-01			TCGA-A3-3346-01	TCGA-A3-3346-11					TCGA-05-4244-01			TCGA-66-2771-01	TCGA-66-2771-11		TCGA-AG-3600-01
TCGA-BH-A18U-01	TCGA-BH-A18U-11		TCGA-AA-3672-01			TCGA-A3-3347-01	TCGA-A3-3347-11					TCGA-05-4249-01			TCGA-66-2787-01	TCGA-66-2787-11		TCGA-AG-3601-01
TCGA-BH-A18V-01	TCGA-BH-A18V-11		TCGA-AA-3673-01			TCGA-A3-3349-01	TCGA-A3-3349-11					TCGA-05-4250-01			TCGA-66-2788-01	TCGA-66-2788-11		TCGA-AG-3602-01
TCGA-E2-A14Y-01	TCGA-E2-A14Y-11		TCGA-AA-3678-01			TCGA-A3-3351-01	TCGA-A3-3351-11					TCGA-35-4122-01			TCGA-66-2789-01	TCGA-66-2789-11		TCGA-AG-3605-01
TCGA-E2-A153-01	TCGA-E2-A153-11		TCGA-AA-3679-01			TCGA-A3-3352-01	TCGA-A3-3352-11					TCGA-35-4123-01			TCGA-66-2790-01	TCGA-66-2790-11		TCGA-AG-3608-01
TCGA-E2-A158-01	TCGA-E2-A158-11		TCGA-AA-3680-01			TCGA-A3-3359-01	TCGA-A3-3359-11					TCGA-44-2657-01			TCGA-66-2791-01	TCGA-66-2791-11		TCGA-AG-3609-01
TCGA-E2-A15L-01	TCGA-E2-A15L-11		TCGA-AA-3681-01			TCGA-A3-3362-01	TCGA-A3-3362-11					TCGA-44-2659-01			TCGA-66-2792-01	TCGA-66-2792-11		TCGA-AG-3611-01
TCGA-E2-A15M-01	TCGA-E2-A15M-11		TCGA-AA-3684-01			TCGA-A3-3363-01	TCGA-A3-3363-11					TCGA-44-2661-01			TCGA-66-2795-01	TCGA-66-2795-11		TCGA-AG-3612-01
TCGA-A2-A0CX-01			TCGA-AA-3685-01			TCGA-A3-3365-01	TCGA-A3-3365-11					TCGA-44-3398-01			TCGA-21-1070-01			TCGA-AG-A002-01
TCGA-A2-A0D0-01			TCGA-AA-3688-01			TCGA-A3-3372-01	TCGA-A3-3372-11								TCGA-21-1071-01			TCGA-AG-A008-01
TCGA-A2-A0D4-01			TCGA-AA-3692-01			TCGA-A3-3374-01	TCGA-A3-3374-11								TCGA-21-1072-01			TCGA-AG-A00C-01
TCGA-A7-A0CD-01			TCGA-AA-3693-01			TCGA-A3-3378-01	TCGA-A3-3378-11								TCGA-21-1075-01			TCGA-AG-A00Y-01
TCGA-A7-A0CE-01			TCGA-AA-3695-01			TCGA-A3-3380-01	TCGA-A3-3380-11								TCGA-21-1076-01			TCGA-AG-A011-01
TCGA-A7-A0CG-01			TCGA-AA-3696-01			TCGA-A3-3382-01	TCGA-A3-3382-11								TCGA-21-1076-01			TCGA-AG-A014-01
TCGA-A7-A0CH-01			TCGA-AA-3715-01			TCGA-A3-3383-01	TCGA-A3-3383-11								TCGA-21-1077-01			TCGA-AG-A015-01
TCGA-A7-A0CJ-01			TCGA-AA-3812-01			TCGA-B0-4833-01	TCGA-B0-4833-11								TCGA-21-1078-01			TCGA-AG-A016-01
TCGA-A7-A0DB-01			TCGA-AA-3814-01			TCGA-B0-4834-01	TCGA-B0-4834-11								TCGA-21-1079-01			TCGA-AG-A01L-01
TCGA-A8-A06N-01			TCGA-AA-3818-01			TCGA-B0-4836-01	TCGA-B0-4836-11								TCGA-21-1080-01			TCGA-AG-A00H-01
TCGA-A8-A06O-01			TCGA-AA-3819-01			TCGA-B0-4837-01	TCGA-B0-4837-11								TCGA-21-1081-01			TCGA-AG-A01J-01
TCGA-A8-A06P-01			TCGA-AA-3831-01			TCGA-B0-4838-01	TCGA-B0-4838-11								TCGA-21-1082-01			TCGA-AG-A01N-01
TCGA-A8-A06R-01			TCGA-AA-3833-01			TCGA-B0-4839-01	TCGA-B0-4839-11								TCGA-21-1083-01			TCGA-AG-A023-01
TCGA-A8-A06T-01			TCGA-AA-3837-01			TCGA-B0-5075-01	TCGA-B0-5075-11								TCGA-22-0940-01			TCGA-AG-A025-01
TCGA-A8-A06U-01			TCGA-AA-3848-01			TCGA-B0-5077-01	TCGA-B0-5077-11								TCGA-22-0944-01			TCGA-AG-A026-01
TCGA-A8-A06X-01			TCGA-AA-3852-01			TCGA-B0-5081-01	TCGA-B0-5081-11								TCGA-22-1000-01			TCGA-AG-A02G-01
TCGA-A8-A06Y-01			TCGA-AA-3854-01			TCGA-B0-5084-01	TCGA-B0-5084-11								TCGA-22-1002-01			TCGA-AG-A02X-01
TCGA-A8-A06Z-01			TCGA-AA-3856-01			TCGA-B0-5085-01	TCGA-B0-5085-11								TCGA-22-1005-01			TCGA-AG-A032-01
TCGA-A8-A076-01			TCGA-AA-3858-01			TCGA-B0-5088-01	TCGA-B0-5088-11								TCGA-22-1011-01			TCGA-AG-3726-01
TCGA-A8-A079-01			TCGA-AA-3860-01			TCGA-B2-3923-01	TCGA-B2-3923-11								TCGA-22-1012-01			TCGA-AG-3727-01
TCGA-A8-A07B-01			TCGA-AA-3875-01			TCGA-B2-3924-01	TCGA-B2-3924-11								TCGA-22-1016-01			TCGA-AG-3728-01
TCGA-A8-A07F-01			TCGA-AA-3530-01			TCGA-B2-4098-01	TCGA-B2-4098-11								TCGA-56-1622-01			TCGA-AG-3878-01
TCGA-A8-A07I-01			TCGA-AA-3710-01			TCGA-B2-4099-01	TCGA-B2-4099-11								TCGA-34-2596-01			TCGA-AG-3881-01
TCGA-A8-A07J-01			TCGA-AA-3811-01			TCGA-B2-4102-01	TCGA-B2-4102-11								TCGA-34-2600-01			TCGA-AG-3882-01
TCGA-A8-A07L-01						TCGA-B8-4143-01	TCGA-B8-4143-11								TCGA-34-2604-01			TCGA-AG-3883-01
TCGA-A8-A07O-01						TCGA-B8-4154-01	TCGA-B8-4154-11								TCGA-34-2605-01			TCGA-AG-3885-01
TCGA-A8-A07P-01						TCGA-BP-4158-01	TCGA-BP-4158-11								TCGA-34-2608-01			TCGA-AG-3728-01
TCGA-A8-A07W-01						TCGA-BP-4159-01	TCGA-BP-4159-11								TCGA-34-2609-01			TCGA-AG-3887-01
TCGA-A8-A07Z-01						TCGA-BP-4160-01	TCGA-BP-4160-11								TCGA-43-2578-01			TCGA-AG-3890-01
TCGA-A8-A081-01						TCGA-BP-4161-01	TCGA-BP-4161-11								TCGA-43-2581-01			TCGA-AG-3892-01
TCGA-A8-A082-01						TCGA-BP-4162-01	TCGA-BP-4162-11								TCGA-60-2695-01			TCGA-AG-3893-01
TCGA-A8-A083-01						TCGA-BP-4163-01	TCGA-BP-4163-11								TCGA-60-2696-01			TCGA-AG-3894-01
TCGA-A8-A084-01						TCGA-BP-4164-01	TCGA-BP-4164-11								TCGA-60-2698-01			TCGA-AG-3896-01
TCGA-A8-A085-01						TCGA-BP-4165-01	TCGA-BP-4165-11								TCGA-60-2706-01			TCGA-AG-3898-01
TCGA-A8-A086-01						TCGA-BP-4166-01	TCGA-BP-4166-11								TCGA-60-2707-01			TCGA-AG-3901-01
TCGA-A8-A08A-01						TCGA-BP-4167-01	TCGA-BP-4167-11								TCGA-60-2708-01			TCGA-AG-3902-01
TCGA-A8-A08B-01						TCGA-BP-4169-01	TCGA-BP-4169-11								TCGA-60-2710-01			TCGA-AG-3909-01
TCGA-A8-A08C-01						TCGA-BP-4170-01	TCGA-BP-4170-11								TCGA-60-2711-01			TCGA-AG-3999-01
TCGA-A8-A08F-01						TCGA-BP-4173-01	TCGA-BP-4173-11								TCGA-60-2712-01			TCGA-AG-4001-01
TCGA-A8-A08G-01						TCGA-BP-4174-01	TCGA-BP-4174-11								TCGA-60-2713-01			TCGA-AG-4005-01
TCGA-A8-A08H-01						TCGA-BP-4176-01	TCGA-BP-4176-11								TCGA-60-2714-01			TCGA-AG-4007-01
TCGA-A8-A08I-01						TCGA-BP-4325-01	TCGA-BP-4325-11								TCGA-60-2715-01			TCGA-AG-4008-01
TCGA-A8-A08J-01						TCGA-BP-4326-01	TCGA-BP-4326-11								TCGA-60-2716-01			TCGA-AG-4015-01
TCGA-A8-A08L-01						TCGA-BP-4327-01	TCGA-BP-4327-11								TCGA-60-2719-01
TCGA-A8-A08P-01						TCGA-BP-4329-01	TCGA-BP-4329-11								TCGA-60-2720-01
TCGA-A8-A08T-01						TCGA-BP-4330-01	TCGA-BP-4330-11								TCGA-60-2721-01
TCGA-A8-A08X-01						TCGA-BP-4331-01	TCGA-BP-4331-11								TCGA-60-2722-01
TCGA-A8-A08Z-01						TCGA-BP-4332-01	TCGA-BP-4332-11								TCGA-60-2723-01
TCGA-A8-A090-01						TCGA-BP-4334-01	TCGA-BP-4334-11								TCGA-60-2724-01
TCGA-A8-A091-01						TCGA-BP-4335-01	TCGA-BP-4335-11								TCGA-60-2726-01
TCGA-A8-A092-01						TCGA-BP-4337-01	TCGA-BP-4337-11								TCGA-66-2755-01
TCGA-A8-A093-01						TCGA-BP-4338-01	TCGA-BP-4338-11								TCGA-66-2756-01
TCGA-A8-A094-01						TCGA-BP-4340-01	TCGA-BP-4340-11								TCGA-66-2757-01
TCGA-A8-A095-01						TCGA-BP-4341-01	TCGA-BP-4341-11								TCGA-66-2758-01
TCGA-A8-A096-01						TCGA-BP-4342-01	TCGA-BP-4342-11								TCGA-66-2759-01
TCGA-A8-A099-01						TCGA-BP-4343-01	TCGA-BP-4343-11								TCGA-66-2763-01
TCGA-A8-A09A-01						TCGA-BP-4344-01	TCGA-BP-4344-11								TCGA-66-2765-01
TCGA-A8-A09B-01						TCGA-BP-4345-01	TCGA-BP-4345-11								TCGA-66-2766-01
TCGA-A8-A09C-01						TCGA-BP-4346-01	TCGA-BP-4346-11								TCGA-66-2767-01
TCGA-A8-A09D-01						TCGA-BP-4347-01	TCGA-BP-4347-11								TCGA-66-2768-01
TCGA-A8-A09E-01						TCGA-BP-4349-01	TCGA-BP-4349-11								TCGA-66-2769-01
TCGA-A8-A09G-01						TCGA-BP-4351-01	TCGA-BP-4351-11								TCGA-66-2770-01
TCGA-A8-A09K-01						TCGA-BP-4352-01	TCGA-BP-4352-11								TCGA-66-2778-01
TCGA-A8-A09M-01						TCGA-BP-4353-01	TCGA-BP-4353-11								TCGA-66-2780-01
TCGA-A8-A09N-01						TCGA-BP-4354-01	TCGA-BP-4354-11								TCGA-66-2781-01
TCGA-A8-A09Q-01						TCGA-BP-4355-01	TCGA-BP-4355-11								TCGA-66-2782-01
TCGA-A8-A09R-01						TCGA-BP-4756-01	TCGA-BP-4756-11								TCGA-66-2785-01
TCGA-A8-A09T-01						TCGA-BP-4758-01	TCGA-BP-4758-11								TCGA-66-2786-01
TCGA-A8-A09W-01						TCGA-BP-4759-01	TCGA-BP-4759-11								TCGA-37-3789-01
TCGA-A8-A09X-01						TCGA-BP-4761-01	TCGA-BP-4761-11								TCGA-37-3792-01
TCGA-A8-A09Z-01						TCGA-BP-4762-01	TCGA-BP-4762-11								TCGA-43-3394-01
TCGA-A8-A0A1-01						TCGA-BP-4763-01	TCGA-BP-4763-11								TCGA-43-3920-01
TCGA-A8-A0A4-01						TCGA-BP-4765-01	TCGA-BP-4765-11								TCGA-46-3765-01
TCGA-A8-A0A7-01						TCGA-BP-4766-01	TCGA-BP-4766-11								TCGA-46-3766-01
TCGA-A8-A0A9-01						TCGA-BP-4768-01	TCGA-BP-4768-11								TCGA-46-3767-01
TCGA-AN-A03X-01						TCGA-BP-4769-01	TCGA-BP-4769-11								TCGA-46-3768-01
TCGA-AN-A03Y-01						TCGA-BP-4771-01	TCGA-BP-4771-11								TCGA-46-3769-01
TCGA-AN-A049-01						TCGA-BP-4774-01	TCGA-BP-4774-11								TCGA-18-4083-01
TCGA-AN-A0AJ-01						TCGA-BP-4775-01	TCGA-BP-4775-11								TCGA-18-4086-01
TCGA-AN-A0AK-01						TCGA-BP-4776-01	TCGA-BP-4776-11								TCGA-37-4129-01
TCGA-AN-A0AL-01						TCGA-BP-4777-01	TCGA-BP-4777-11								TCGA-37-4130-01
TCGA-AN-A0AR-01						TCGA-BP-4781-01	TCGA-BP-4781-11								TCGA-37-4132-01
TCGA-AN-A0AS-01						TCGA-BP-4784-01	TCGA-BP-4784-11								TCGA-37-4133-01
TCGA-AN-A0FJ-01						TCGA-BP-4787-01	TCGA-BP-4787-11								TCGA-37-4135-01
TCGA-AN-A0FV-01						TCGA-BP-4789-01	TCGA-BP-4789-11								TCGA-37-4141-01
TCGA-AO-A03O-01						TCGA-BP-4790-01	TCGA-BP-4790-11								TCGA-51-4079-01
TCGA-AO-A03P-01						TCGA-BP-4797-01	TCGA-BP-4797-11								TCGA-51-4080-01
TCGA-BH-A0AY-01						TCGA-BP-4798-01	TCGA-BP-4798-11								TCGA-51-4081-01
TCGA-BH-A0B4-01						TCGA-BP-4799-01	TCGA-BP-4799-11								TCGA-22-4591-01
TCGA-BH-A0BV-01						TCGA-BP-4803-01	TCGA-BP-4803-11								TCGA-22-4594-01
TCGA-BH-A0DZ-01						TCGA-BP-4804-01	TCGA-BP-4804-11								TCGA-22-4595-01
TCGA-A2-A04P-01						TCGA-BP-4807-01	TCGA-BP-4807-11								TCGA-22-4596-01
TCGA-A2-A04Q-01						TCGA-BP-4959-01	TCGA-BP-4959-11								TCGA-22-4604-01
TCGA-A2-A04T-01						TCGA-BP-4960-01	TCGA-BP-4960-11								TCGA-22-4607-01
TCGA-A2-A04V-01						TCGA-BP-4961-01	TCGA-BP-4961-11								TCGA-33-4532-01
TCGA-A2-A04X-01						TCGA-BP-4962-01	TCGA-BP-4962-11								TCGA-33-4533-01
TCGA-A2-A04Y-01						TCGA-BP-4963-01	TCGA-BP-4963-11								TCGA-33-4538-01
TCGA-A2-A0CM-01						TCGA-BP-4964-01	TCGA-BP-4964-11								TCGA-33-4547-01
TCGA-A2-A0CP-01						TCGA-BP-4965-01	TCGA-BP-4965-11								TCGA-37-3783-01
TCGA-A2-A0CQ-01						TCGA-BP-4967-01	TCGA-BP-4967-11								TCGA-60-2725-01
TCGA-A2-A0CU-01						TCGA-BP-4968-01	TCGA-BP-4968-11								TCGA-66-2773-01
TCGA-A2-A0CY-01						TCGA-BP-4969-01	TCGA-BP-4969-11								TCGA-66-2777-01
TCGA-A2-A0CZ-01						TCGA-BP-4970-01	TCGA-BP-4970-11								TCGA-66-2783-01
TCGA-A2-A0D1-01						TCGA-BP-4971-01	TCGA-BP-4971-11								TCGA-66-2793-01
TCGA-A2-A0D2-01						TCGA-BP-4972-01	TCGA-BP-4972-11								TCGA-66-2794-01
TCGA-A2-A0EM-01						TCGA-BP-4973-01	TCGA-BP-4973-11								TCGA-66-2800-01
TCGA-A2-A0EO-01						TCGA-BP-4974-01	TCGA-BP-4974-11
TCGA-A2-A0EQ-01						TCGA-BP-4975-01	TCGA-BP-4975-11
TCGA-A2-A0ER-01						TCGA-BP-4976-01	TCGA-BP-4976-11
TCGA-A2-A0ET-01						TCGA-BP-4977-01	TCGA-BP-4977-11
TCGA-A2-A0EV-01						TCGA-BP-4981-01	TCGA-BP-4981-11
TCGA-A2-A0EX-01						TCGA-BP-4982-01	TCGA-BP-4982-11
TCGA-A2-A0EY-01						TCGA-BP-4983-01	TCGA-BP-4983-11
TCGA-A8-A06Q-01						TCGA-BP-4985-01	TCGA-BP-4985-11
TCGA-A8-A07C-01						TCGA-BP-4986-01	TCGA-BP-4986-11
TCGA-A8-A07E-01						TCGA-BP-4987-01	TCGA-BP-4987-11
TCGA-A8-A07G-01						TCGA-BP-4988-01	TCGA-BP-4988-11
TCGA-A8-A07R-01						TCGA-BP-4989-01	TCGA-BP-4989-11
TCGA-A8-A07S-01						TCGA-BP-4991-01	TCGA-BP-4991-11
TCGA-A8-A07U-01						TCGA-BP-4992-01	TCGA-BP-4992-11
TCGA-A8-A08R-01						TCGA-BP-4994-01	TCGA-BP-4994-11
TCGA-A8-A08S-01						TCGA-BP-4995-01	TCGA-BP-4995-11
TCGA-A8-A097-01						TCGA-BP-4998-01	TCGA-BP-4998-11
TCGA-A8-A09I-01						TCGA-BP-4999-01	TCGA-BP-4999-11
TCGA-A8-A09V-01						TCGA-BP-5000-01	TCGA-BP-5000-11
TCGA-A8-A0A2-01						TCGA-BP-5001-01	TCGA-BP-5001-11
TCGA-A8-A0AB-01						TCGA-BP-5004-01	TCGA-BP-5004-11
TCGA-AN-A041-01						TCGA-BP-5006-01	TCGA-BP-5006-11
TCGA-AN-A046-01						TCGA-BP-5007-01	TCGA-BP-5007-11
TCGA-AN-A04A-01						TCGA-BP-5008-01	TCGA-BP-5008-11
TCGA-AN-A04C-01						TCGA-BP-5009-01	TCGA-BP-5009-11
TCGA-AN-A04D-01						TCGA-CJ-4634-01	TCGA-CJ-4634-11
TCGA-AN-A0AM-01						TCGA-CJ-4635-01	TCGA-CJ-4635-11
TCGA-AN-A0AT-01						TCGA-CJ-4636-01	TCGA-CJ-4636-11
TCGA-AN-A0FD-01						TCGA-CJ-4637-01	TCGA-CJ-4637-11
TCGA-AN-A0FF-01						TCGA-CJ-4638-01	TCGA-CJ-4638-11
TCGA-AN-A0FK-01						TCGA-CJ-4639-01	TCGA-CJ-4639-11
TCGA-AN-A0FL-01						TCGA-CJ-4640-01	TCGA-CJ-4640-11
TCGA-AN-A0FN-01						TCGA-CJ-4641-01	TCGA-CJ-4641-11
TCGA-AN-A0FS-01						TCGA-CJ-4642-01	TCGA-CJ-4642-11
TCGA-AN-A0FT-01						TCGA-CJ-4643-01	TCGA-CJ-4643-11
TCGA-AN-A0FW-01						TCGA-CJ-4644-01	TCGA-CJ-4644-11
TCGA-AN-A0FX-01						TCGA-CJ-4868-01	TCGA-CJ-4868-11
TCGA-AN-A0FY-01						TCGA-CJ-4870-01	TCGA-CJ-4870-11
TCGA-AN-A0FZ-01						TCGA-CJ-4871-01	TCGA-CJ-4871-11
TCGA-AN-A0G0-01						TCGA-CJ-4872-01	TCGA-CJ-4872-11
TCGA-AO-A03R-01						TCGA-CJ-4873-01	TCGA-CJ-4873-11
TCGA-AO-A03T-01						TCGA-CJ-4874-01	TCGA-CJ-4874-11
TCGA-AO-A0J2-01						TCGA-CJ-4875-01	TCGA-CJ-4875-11
TCGA-AO-A0J3-01						TCGA-CJ-4876-01	TCGA-CJ-4876-11
TCGA-AO-A0J4-01						TCGA-CJ-4878-01	TCGA-CJ-4878-11
TCGA-AO-A0J5-01						TCGA-CJ-4881-01	TCGA-CJ-4881-11
TCGA-AO-A0J6-01						TCGA-CJ-4884-01	TCGA-CJ-4884-11
TCGA-AO-A0J7-01						TCGA-CJ-4885-01	TCGA-CJ-4885-11
TCGA-AO-A0J8-01						TCGA-CJ-4886-01	TCGA-CJ-4886-11
TCGA-AO-A0J9-01						TCGA-CJ-4887-01	TCGA-CJ-4887-11
TCGA-AQ-A04J-01						TCGA-CJ-4888-01	TCGA-CJ-4888-11
TCGA-B6-A0I2-01						TCGA-CJ-4889-01	TCGA-CJ-4889-11
TCGA-B6-A0I5-01						TCGA-CJ-4890-01	TCGA-CJ-4890-11
TCGA-B6-A0I6-01						TCGA-CJ-4891-01	TCGA-CJ-4891-11
TCGA-B6-A0I8-01						TCGA-CJ-4892-01	TCGA-CJ-4892-11
TCGA-B6-A0I9-01						TCGA-CJ-4893-01	TCGA-CJ-4893-11
TCGA-B6-A0IA-01						TCGA-CJ-4894-01	TCGA-CJ-4894-11
TCGA-B6-A0IB-01						TCGA-CJ-4895-01	TCGA-CJ-4895-11
TCGA-B6-A0IC-01						TCGA-CJ-4899-01	TCGA-CJ-4899-11
TCGA-B6-A0IE-01						TCGA-CJ-4900-01	TCGA-CJ-4900-11
TCGA-B6-A0IG-01						TCGA-CZ-4854-01	TCGA-CZ-4854-11
TCGA-B6-A0IJ-01						TCGA-CZ-4857-01	TCGA-CZ-4857-11
TCGA-B6-A0IM-01						TCGA-CZ-4858-01	TCGA-CZ-4858-11
TCGA-B6-A0IN-01						TCGA-CZ-4860-01	TCGA-CZ-4860-11
TCGA-B6-A0IO-01						TCGA-CZ-4861-01	TCGA-CZ-4861-11
TCGA-B6-A0IP-01						TCGA-CZ-4862-01	TCGA-CZ-4862-11
TCGA-B6-A0IQ-01						TCGA-AK-3427-01
TCGA-BH-A0BD-01						TCGA-AK-3440-01
TCGA-BH-A0E6-01						TCGA-AK-3443-01
TCGA-BH-A0E7-01						TCGA-AK-3444-01
TCGA-BH-A0EB-01						TCGA-AK-3447-01
TCGA-BH-A0EE-01						TCGA-AK-3453-01
TCGA-BH-A0HL-01						TCGA-AK-3455-01
TCGA-BH-A0HO-01						TCGA-AK-3465-01
TCGA-BH-A0HQ-01						TCGA-AS-3777-01
TCGA-BH-A0HU-01						TCGA-AS-3778-01
TCGA-BH-A0HW-01						TCGA-AK-3426-01
TCGA-A1-A0SD-01						TCGA-AK-3429-01
TCGA-A2-A04N-01						TCGA-AK-3430-01
TCGA-A2-A04U-01						TCGA-AK-3436-01
TCGA-A2-A04W-01						TCGA-AK-3451-01
TCGA-A2-A0CL-01						TCGA-AK-3456-01
TCGA-A2-A0CS-01						TCGA-B8-4148-01
TCGA-A2-A0CV-01						TCGA-B8-4151-01
TCGA-A2-A0CW-01						TCGA-B8-4619-01
TCGA-A2-A0D3-01						TCGA-B8-4620-01
TCGA-A2-A0ES-01
TCGA-A2-A0EW-01
TCGA-A2-A0T3-01
TCGA-A7-A0DA-01
TCGA-AO-A03V-01
TCGA-AO-A12A-01
TCGA-AO-A12D-01
TCGA-AO-A12F-01
TCGA-AO-A12H-01
TCGA-AR-A0TS-01
TCGA-AR-A0TY-01
TCGA-AR-A0U1-01
TCGA-B6-A0IH-01
TCGA-B6-A0RH-01
TCGA-B6-A0RQ-01
TCGA-B6-A0WS-01
TCGA-B6-A0X0-01
TCGA-BH-A0AV-01
TCGA-BH-A0B0-01
TCGA-BH-A0BG-01
TCGA-BH-A0BP-01
TCGA-BH-A0BR-01
TCGA-BH-A0C7-01
TCGA-BH-A0DX-01
TCGA-BH-A0E9-01
TCGA-BH-A0EA-01
TCGA-BH-A0EI-01
TCGA-BH-A0W7-01
TCGA-C8-A12K-01
TCGA-C8-A12L-01
TCGA-C8-A12M-01
TCGA-C8-A12N-01
TCGA-C8-A12O-01
TCGA-C8-A12P-01
TCGA-C8-A12Q-01
TCGA-C8-A12T-01
TCGA-C8-A12U-01
TCGA-C8-A12V-01
TCGA-C8-A12W-01
TCGA-C8-A12X-01
TCGA-C8-A12Z-01
TCGA-C8-A130-01
TCGA-C8-A131-01
TCGA-C8-A132-01
TCGA-C8-A134-01
TCGA-C8-A135-01
TCGA-C8-A137-01
TCGA-C8-A138-01
TCGA-D8-A13Y-01
TCGA-D8-A13Z-01
TCGA-D8-A140-01
TCGA-D8-A141-01
TCGA-D8-A142-01
TCGA-D8-A143-01
TCGA-D8-A145-01
TCGA-D8-A146-01
TCGA-D8-A147-01
TCGA-E2-A10A-01
TCGA-E2-A14O-01
TCGA-E2-A14R-01
TCGA-E2-A14T-01
TCGA-E2-A14X-01
TCGA-E2-A14Z-01
TCGA-E2-A154-01
TCGA-E2-A159-01
TCGA-E2-A15D-01
TCGA-E2-A15F-01
TCGA-E2-A15O-01
TCGA-E2-A15P-01
TCGA-E2-A15R-01
TCGA-E2-A15S-01
TCGA-E2-A15T-01
TCGA-AR-A1AH-01
TCGA-BH-A0C1-01
TCGA-BH-A18G-01
TCGA-BH-A18H-01
TCGA-BH-A18I-01
TCGA-BH-A18T-01
TCGA-C8-A12Y-01
TCGA-C8-A133-01
TCGA-E2-A14P-01
TCGA-E2-A14Q-01
TCGA-E2-A14S-01
TCGA-E2-A14V-01
TCGA-E2-A14W-01
TCGA-E2-A150-01
TCGA-E2-A152-01
TCGA-E2-A155-01
TCGA-E2-A156-01
TCGA-E2-A15A-01
TCGA-E2-A15A-06
TCGA-E2-A15C-01
TCGA-E2-A15E-01
TCGA-E2-A15E-06
TCGA-E2-A15G-01
TCGA-E2-A15H-01

## Sheet: Expression
BRCA			COAD			KIRC			KIRP			LUAD				LUSC			READ
cancer	matched adjacent normal tissue		cancer	normal individual		cancer	matched adjacent normal tissue		cancer	normal individual		cancer	matched adjacent normal tissue			cancer	normal individual		cancer	normal individual
TCGA-BH-A0DO-01	TCGA-BH-A0DO-11		TCGA-A6-2683-01	TCGA-A6-2683-11		TCGA-A3-3347-01	TCGA-CZ-4863-11		TCGA-AL-3466-01	TCGA-BQ-5887-11		TCGA-44-2662-01	TCGA-44-2662-11			TCGA-18-3406-01	TCGA-22-4593-11		TCGA-AF-2692-01	TCGA-AF-2689-11
TCGA-BH-A0DT-01	TCGA-BH-A0DT-11		TCGA-AA-3514-01	TCGA-AA-3514-11		TCGA-A3-3349-01	TCGA-CZ-4864-11		TCGA-AL-3467-01	TCGA-BQ-7044-11		TCGA-44-2665-01	TCGA-44-2665-11			TCGA-18-3407-01	TCGA-22-5483-11		TCGA-AF-3400-01	TCGA-AF-2691-11
TCGA-BH-A18J-01	TCGA-BH-A18J-11		TCGA-AA-3517-01	TCGA-AA-3517-11		TCGA-A3-3351-01	TCGA-CZ-4865-11		TCGA-AL-3468-01	TCGA-BQ-7051-11		TCGA-44-2668-01	TCGA-44-2668-11			TCGA-18-3408-01	TCGA-33-6737-11		TCGA-AG-3574-01	TCGA-AF-2692-11
TCGA-BH-A18K-01	TCGA-BH-A18K-11		TCGA-AA-3520-01	TCGA-AA-3520-11		TCGA-A3-3362-01	TCGA-CZ-5452-11		TCGA-AL-3471-01	TCGA-BQ-7059-11		TCGA-35-3615-01				TCGA-18-3409-01	TCGA-43-6143-11		TCGA-AG-3575-01
TCGA-BH-A18L-01	TCGA-BH-A18L-11		TCGA-AA-3522-01	TCGA-AA-3522-11		TCGA-AK-3426-01	TCGA-CZ-5453-11		TCGA-AL-3472-01	TCGA-BQ-7061-11		TCGA-44-2655-01				TCGA-18-3410-01	TCGA-43-6647-11		TCGA-AG-3578-01
TCGA-BH-A18M-01	TCGA-BH-A18M-11		TCGA-AA-3527-01	TCGA-AA-3527-11		TCGA-AK-3429-01	TCGA-CZ-5454-11		TCGA-AL-3473-01	TCGA-DZ-6131-11		TCGA-44-2655-11				TCGA-18-3411-01	TCGA-43-6771-11		TCGA-AG-3580-01
TCGA-BH-A18N-01	TCGA-BH-A18N-11		TCGA-AA-3531-01	TCGA-AA-3531-11		TCGA-AK-3436-01	TCGA-CZ-5455-11		TCGA-B3-3925-01	TCGA-DZ-6132-11		TCGA-44-2656-01				TCGA-18-3412-01	TCGA-60-2709-11		TCGA-AG-3581-01
TCGA-BH-A18P-01	TCGA-BH-A18P-11		TCGA-AA-3534-01	TCGA-AA-3534-11		TCGA-AK-3451-01	TCGA-CZ-5457-11		TCGA-B3-3926-01	TCGA-DZ-6133-11		TCGA-44-2666-01				TCGA-18-3414-01			TCGA-AG-3582-01
TCGA-BH-A18Q-01	TCGA-BH-A18Q-11		TCGA-A6-2670-01			TCGA-AK-3456-01	TCGA-CZ-5458-11		TCGA-B3-4103-01	TCGA-DZ-6134-11		TCGA-55-1592-01				TCGA-18-3415-01			TCGA-AG-3583-01
TCGA-BH-A18R-01	TCGA-BH-A18R-11		TCGA-A6-2674-01			TCGA-B0-5402-11	TCGA-CZ-5462-11		TCGA-B3-4104-01			TCGA-55-1594-01				TCGA-18-3416-01			TCGA-AG-3584-01
TCGA-BH-A18S-01	TCGA-BH-A18S-11		TCGA-A6-2677-01			TCGA-B2-3923-01	TCGA-CZ-5463-11		TCGA-B9-4113-01			TCGA-55-1595-01				TCGA-18-3419-01			TCGA-AG-3586-01
TCGA-BH-A18U-01	TCGA-BH-A18U-11		TCGA-A6-2678-01			TCGA-B2-3924-01	TCGA-CZ-5465-11		TCGA-B9-4114-01			TCGA-55-1596-01				TCGA-18-3421-01			TCGA-AG-3587-01
TCGA-BH-A18V-01	TCGA-BH-A18V-11		TCGA-A6-2678-11			TCGA-B2-4098-01	TCGA-CZ-5467-11		TCGA-B9-4115-01			TCGA-64-1676-01				TCGA-37-3789-01			TCGA-AG-3593-01
TCGA-E2-A153-01	TCGA-E2-A153-11		TCGA-AA-3519-01			TCGA-B2-4099-01	TCGA-CZ-5468-11		TCGA-B9-4116-01			TCGA-64-1677-01				TCGA-37-3792-01			TCGA-AG-3594-01
TCGA-E2-A158-01	TCGA-E2-A158-11		TCGA-AA-3521-01			TCGA-B2-4102-01	TCGA-CZ-5469-11		TCGA-B9-4117-01			TCGA-64-1678-01				TCGA-43-3394-01			TCGA-AG-3598-01
TCGA-E2-A15M-01	TCGA-E2-A15M-11		TCGA-AA-3524-01			TCGA-B8-4143-01	TCGA-CZ-5470-11		TCGA-B9-4617-01			TCGA-64-1680-01				TCGA-43-3920-01			TCGA-AG-3599-01
TCGA-AR-A1AH-01			TCGA-AA-3526-01			TCGA-B8-4148-01	TCGA-B0-4712-11					TCGA-67-3771-01				TCGA-46-3765-01			TCGA-AG-3600-01
TCGA-BH-A0BO-01			TCGA-AA-3529-01			TCGA-B8-4151-01	TCGA-B0-4700-11					TCGA-67-3772-01				TCGA-46-3766-01			TCGA-AG-3601-01
TCGA-BH-A0C1-01			TCGA-AA-3532-01			TCGA-B8-4154-01	TCGA-B0-5690-11					TCGA-67-3773-01				TCGA-46-3767-01			TCGA-AG-3602-01
TCGA-BH-A18F-01			TCGA-AA-3538-01			TCGA-B8-4619-01	TCGA-B8-4619-11					TCGA-67-3774-01				TCGA-46-3768-01			TCGA-AG-3605-01
TCGA-BH-A18G-01			TCGA-AA-3542-01			TCGA-B8-4620-01	TCGA-B8-4620-11									TCGA-46-3769-01			TCGA-AG-3608-01
TCGA-BH-A18H-01			TCGA-AA-3544-01			TCGA-BP-4161-01										TCGA-66-2727-01			TCGA-AG-3609-01
TCGA-BH-A18I-01			TCGA-AA-3548-01			TCGA-BP-4162-01										TCGA-66-2734-01			TCGA-AG-3611-01
TCGA-BH-A18T-01			TCGA-AA-3549-01			TCGA-BP-4163-01										TCGA-66-2737-01			TCGA-AG-3612-01
TCGA-C8-A12Y-01			TCGA-AA-3552-01			TCGA-BP-4164-01										TCGA-66-2742-01			TCGA-AG-3726-01
TCGA-C8-A133-01			TCGA-AA-3553-01			TCGA-BP-4167-01										TCGA-66-2744-01			TCGA-AG-3727-01
TCGA-E2-A14P-01			TCGA-AA-3555-01			TCGA-CJ-4634-01										TCGA-66-2753-01			TCGA-AG-3878-01
TCGA-E2-A14Q-01			TCGA-AA-3556-01			TCGA-CJ-4636-01										TCGA-66-2754-01			TCGA-AG-3881-01
TCGA-E2-A14S-01			TCGA-AA-3558-01			TCGA-CJ-4637-01										TCGA-66-2771-01			TCGA-AG-3882-01
TCGA-E2-A14V-01			TCGA-AA-3560-01			TCGA-CJ-4638-01										TCGA-66-2787-01			TCGA-AG-3883-01
TCGA-E2-A14W-01			TCGA-AA-3561-01			TCGA-CJ-4639-01										TCGA-66-2788-01			TCGA-AG-3885-01
TCGA-E2-A14Y-01			TCGA-AA-3562-01			TCGA-CJ-4640-01										TCGA-66-2789-01
TCGA-E2-A150-01						TCGA-CJ-4641-01										TCGA-66-2790-01
TCGA-E2-A152-01						TCGA-CJ-4643-01										TCGA-66-2791-01
TCGA-E2-A156-01						TCGA-CJ-4644-01										TCGA-66-2792-01
TCGA-E2-A15A-01																TCGA-66-2795-01
TCGA-E2-A15A-06
TCGA-E2-A15C-01
TCGA-E2-A15E-01
TCGA-E2-A15E-06
TCGA-E2-A15G-01
TCGA-E2-A15H-01
TCGA-E2-A15L-01
