# Supplementary material for: The Identification of Specific Methylation Patterns across Different Cancers
Source: PLoS One. 2015 Mar 16;10(3):e0120361. doi: 10.1371/journal.pone.0120361 (PMC4361543; doi:10.1371/journal.pone.0120361)
Supplement: S2 Table — (XLS) [file pone.0120361.s002.xls]

## Sheet: Sheet1
PNCK
ELMO2
HAUS2
ABRA
SMARCD3
ZHX3
ERCC5
RXFP3
APBB2
BBOX1
KLHL13
XDH
GCSH
EDN1
KRTAP10-8
PRSSL1
DECR1
CXCR4
SALL1
GGT3P
CADM4
IRAK1
SLC10A7
CFHR5
OR2K2
TMSB10
ESYT1
GP1BA
TMC4
STYK1
CHRNA10
MYO9B
MMP7
EP300
CCNI
C9orf45
HIC2
TBX10
ZBTB12
DTNBP1
TRIM74
REEP6
CDK14
SPINK5L2
SOD2
CYTH1
PNPT1
SEMA4D
AGPAT1
TOB2
BANK1
OR2V2
MAP3K3
GRM2
CAPS
OSBPL8
PIR
EVC
SCYL3
FFAR3
NAT10
SYN3
SLC22A2
SERPINF1
WDR34
C20orf27
RPS6KA5
OR7A17
POTED
FAHD1
C3orf39
LOC400696
CDC25B
BMP3
CRYGC
SLK
HIGD1B
BAZ1B
ABCD4
SLC25A46
TERF2IP
CD160
PHF20
KIAA0090
GTPBP1
GRK5
AP1S2
TMEM52
ALDOC
ZNF212
NUDT1
ACBD3
SPAG11B
PRDM2
PDCD4
FOXP3
LOC389199
CST7
WDR45
SHROOM1
LTBP4
PYY
CCL19
GPR55
GBP7
STK17A
PCDHA13
FOXE1
GML
CNGA3
ZDHHC6
PGBD5
CCNY
EXOSC7
FOXM1
BUD31
MAOA
FAM174A
PABPC5
TNNT3
GYPC
FBXO11
C7orf33
RNF4
CDK8
C6orf15
F8A1
HDAC7
GRB2
CHST15
CDK1
NTHL1
GDF10
P2RX3
LYZL4
GCC2
RARRES3
KIAA0100
CRELD2
CD82
C8G
CBLL1
LIM2
SETDB1
GCLM
PPM1A
DRD3
GMPPA
FAM82A2
C11orf73
IL24
BDKRB1
EMILIN1
TAF12
ID1
PIK3CB
TBC1D17
C2orf44
FTMT
CLCN4
MMP15
C11orf72
NPR1
ELAC2
DNAL4
CELA1
TMEM59
SEC23IP
POLR2J
RGS4
UQCRC1
DDX18
POLG
ADAM23
TFR2
NCDN
RAG1
FLJ33534
PTPN5
POMT1
IDO2
CCDC52
LOC654342
CAPN1
CELA3A
UPF3A
IGSF11
CHST6
TTLL4
ZNF687
PPBP
HTR3A
COX7A2
KDM6A
MAN2B1
ACADL
AHCYL2
CGA
TMEM125
FAM10A4
CHRM1
DBH
CD53
TFAP2B
HIST1H2BJ
RP9
TMEM11
ARAP1
C3orf32
PCCB
IPO13
UNG
C6orf105
COMMD5
LTBR
ARHGAP15
PSG4
IGDCC3
SPATA4
SLC39A5
CHMP7
SMTNL2
DNHD1
ASAH1
BST1
KISS1R
NCR2
GORAB
DEFB125
KRT15
IL18BP
C10orf99
FHL1
SMC6
OSGEP
GATA1
HK3
RSU1
RBPMS
EIF4A3
PRPF3
E4F1
EMR1
CHMP2B
CAMSAP1
XCR1
ARID5A
IGSF8
MAGEB6
KLF4
ACAD11
UNC5CL
HP
BTK
SYTL5
CLCA1
OLFML2A
HAPLN4
CXCR7
UIMC1
FXYD2
ZNF667
TFEC
POLD2
DCX
HIST1H4I
PPARGC1A
OTOA
OR6A2
EXOC1
ETFA
AHRR
PDAP1
ZNF146
MIA2
MANF
KLHL6
NENF
GJB5
ENTPD7
CASC4
LOC338799
GTSF1
CUL4B
PITX1
AKIRIN1
IL17D
RDX
SLC34A3
LCN15
DNAJC9
JUND
ITSN1
CHRNB1
C19orf2
FETUB
DCTN1
CAMK2B
MRTO4
CXorf23
TTC3
C1QBP
NDUFB8
MYF5
SEMA3G
IL23A
WDR65
STOML3
R3HDM2
C5
TRIM45
C3orf22
ANKRD26
TCP1
PTCRA
HCRTR1
TIGD2
ABCC12
IGK@
METTL7B
KIF4A
ZNF511
WDR16
PGM1
DCT
HLA-DOA
TANK
C1orf49
RCAN1
DNAJB4
TACR2
SVOPL
GPR135
PIGG
LGR5
JAK2
DPYSL4
TSHZ1
TM9SF4
BICD1
RAB5A
DCAF11
C7orf53
PRRT1
LRP1B
ENKUR
ANKDD1A
OTUD7A
SPAG6
APOA2
KALRN
THOC7
TCTA
IFNAR1
FLJ46363
RAB11FIP4
GGTLC2
B2M
LPPR4
SQLE
GLIPR2
EIF5A
ZNF614
PARD6G
NUP133
HOXA5
SLMO2
INPP5B
GRPEL2
PPID
HNRNPK
GCM1
SAFB2
C19orf22
HHIPL1
FMO9P
KIAA0652
NEURL3
E2F4
CLEC4M
HSCB
CLDN10
GYPA
ASZ1
TRAIP
KIAA0232
ERCC8
TAF1D
GPX4
SPDYE1
FBXO3
DVL1
TYMS
GPR157
C9orf30
ZNF750
MCM5
BTBD10
RABGGTB
PTP4A3
KCNK7
ANKRD40
KRT74
CALCOCO2
FAM122B
C2orf53
ZNF551
ESRRB
SLC48A1
ARHGAP26
TDRD9
KLRC4
HRAS
JAGN1
ARSK
DSC1
C8orf78
FOLR2
LYZL6
EPB41L3
ZNF480
MAP3K6
SRRD
SOCS4
MAS1
FAM96A
TBCCD1
CSHL1
C5orf32
RTP1
AIF1L
AHCTF1
TUFM
KRT33B
THEG
KRT34
SGSM3
NR4A3
TOMM22
CPO
POP4
SOX15
CCNA2
DNASE1L1
TMEM132A
LCE1E
C19orf44
WNT10B
RPAP1
MCART1
C12orf48
RPL27
NLRP9
MAGI1
SLC35A1
SLC14A2
RDH11
PCYT1B
AUH
EIF3H
MBD2
AMOTL2
SPHAR
PIGT
MRPL37
DUSP10
CRLF3
PSMA5
CLCNKB
FARS2
CCDC28A
NPHP3
ADCYAP1R1
TMEM134
FBXO7
CDH20
ZC3H14
ABI3
SERPINA4
FKTN
DDX50
RERGL
TK2
TBPL2
TRIM16
GUCA2A
GALNT10
DPP6
STK39
RHO
C20orf135
BANF1
HMBS
FAM13A
C20orf112
MRPL22
C14orf50
SLC25A15
GADD45B
CCDC129
C4orf23
C2orf48
DPPA2
C16orf78
C11orf57
ARHGAP8
ZFYVE9
DNAJB11
HSD17B13
FBRS
GRIN3A
FLJ34503
FPR1
DEFB4
FMNL1
SEPT7
ATL1
PTCD2
GNLY
ZNF165
USP38
SMOC2
FAM83A
CABP7
ITGA10
ARHGDIB
FSHB
ANXA2
MCF2L
ACSS3
FH
SYNPO2L
PTPN23
C1orf183
MAGEA8
C4B
DNAJB13
GSR
NEU2
CACNA1C
FAM20B
FAM73B
INTS7
ASB4
C1orf161
ALDH1L1
SLC23A1
C1orf96
C12orf11
KIAA0240
CD1B
FCGR2A
MDC1
BMF
TGIF2LY
NKAIN1
ATP11B
SNORD109A
ALOX12
RB1CC1
NEIL2
PCDH12
EIF4E
ABHD5
EXOC4
TMBIM1
TRMT1
F2RL2
BGLAP
HTR4
MRAS
SLC35F5
EMB
LPAR3
AXL
LMNB1
FAM74A4
ATP2C2
CKMT1B
PCDHB14
CD276
KRT80
SRP14
PIK3C2B
C6orf89
RTN4IP1
UBN1
IFT172
ST7L
ADAM29
COMMD1
OCM2
FOXN3
TMEM182
PFKFB2
TAS2R4
IL10
ENTHD1
PXMP4
RNF167
PRMT5
TSKU
KRTCAP3
KCNS2
RNF126
GPSM1
DPM1
CLIC4
ACR
WDR92
ALOX5AP
C19orf18
THUMPD3
BIRC6
ZNF16
RFT1
RAET1L
SLC8A2
ITGAD
SAMHD1
ATP13A2
KRT4
SCG2
TUBB4
FMO3
SNX18
POU4F3
NLK
OR2C1
IPPK
GALR3
ABCA6
GNAI1
CLDN3
AKT2
VPS4B
ZDHHC3
GALNT6
CYB5B
CPXM1
SESN1
FLJ43826
MRPL46
ACOT11
LDHAL6B
NCAM2
AFAP1
ZFP36L1
SEC22C
GPR161
RNF146
FAM150A
SNX32
CCNB2
TMEM175
PURA
PCNP
LGALS3
GLT8D1
TMPRSS3
UPB1
NAP1L5
LAT
KCNA3
DHX38
CLDN14
TARS2
SKIV2L2
ZHX2
CD28
C1orf177
SMARCA4
ZNF624
SEPT2
SOHLH2
TPSB2
TAGLN3
TTRAP
AGL
PSD4
PALMD
CCNB1IP1
TMEM43
TTL
ENPP7
OBFC1
SSB
SCT
SLC22A13
SKI
AKAP3
OAS2
GLIS3
TMEM50B
ARHGEF4
DBNDD1
SP140
G6PD
MUC17
C12orf67
NUDC
GABRP
CELA2B
SCARA3
TACSTD2
EIF3J
CPA3
TEKT4
PVALB
BCAT2
MFN1
F10
GPR177
SCLT1
ABCC5
TCAP
MOCOS
TXNRD1
SPINK4
SRGAP1
FAM156A
C8orf31
VIP
SLC6A8
CCNE2
CALCR
LILRA1
MC2R
MBTD1
FUT11
USP33
PPP1CB
PAAF1
SLC24A4
CCT3
PIWIL2
MTHFD1L
MBTPS2
PSMD10
MOBP
GUF1
WDR44
HRH1
SPANXA1
RNPEP
NUDT16L1
LOC284837
GAS2L2
GRPR
ZBBX
CXorf59
SPTBN2
LRMP
HTRA1
BHLHE40
ZNF585A
WISP1
PTH
KIAA0895
CHST12
STAU1
DDX21
CHMP1A
NXNL1
HADHB
ADAR
SF4
P2RX1
GAS2
TNIP1
TOX2
RHOG
NSFL1C
HBB
HEY1
KNG1
NCRNA00158
XRN1
MTPN
LIN9
CANT1
C1orf105
C21orf33
RUNX2
SOX1
GPR84
FCRL5
ZNF474
FAM9A
SNX22
FGF10
MBNL3
SDC3
NR2F6
ZFYVE16
SYNJ2BP
FAM182A
POLE
E2F2
MAPK11
TBC1D22A
FAM123A
TMUB1
ENO3
GPR109B
TSPAN18
C16orf79
RAP2A
FECH
CAPSL
ASB14
AZIN1
TP53TG1
SLC7A7
IL10RA
FBLN7
C16orf58
ARG2
NOL7
PANK2
DNAH8
ICAM3
SLC1A3
RNF139
ADAM8
SFTPC
RGS12
C13orf28
RPL35A
RAB40C
PRRG3
SULF1
C20orf30
PRDM5
C11orf48
PPP4R2
IGKV7-3
KCNV1
CDCA2
NMUR2
C2orf15
GPR32
SLC2A4RG
FBXL3
MPHOSPH9
CEACAM19
SH2D4B
HFE2
TGM4
SLC6A12
CD84
RASA1
LYPD2
PHKG1
QRFPR
NONO
NPM3
CLEC5A
ITCH
MGAT3
ARPC5L
KLHL26
STRA13
EXO1
HRC
TRIM48
TMEM133
PIK3R1
MAF
HELZ
ADCY4
SLC46A3
STAMBP
STAMBPL1
MS4A12
TCF20
KLHL20
SRM
LRRC46
ABCB11
KCNC2
SNX8
WFDC12
TAAR1
SARNP
PER1
KLC2
ELMOD3
SMARCAD1
TP53TG3
FNDC3B
WFDC10B
JAKMIP3
AIFM3
BLZF1
PCDHGC3
CHRM3
WARS2
ASF1A
RP6-213H19.1
TUBGCP5
IGSF6
CD200R1
C22orf15
TPPP
SEPT11
ADNP
UST
BTD
MBOAT7
NIPAL1
ERICH1
APOA4
APBA3
C2orf60
PMS1
IL9
EIF3E
NARG1
RAB28
TFCP2
NLRP12
LY9
ATP2B3
ZNF570
PKP3
CTSO
SFMBT1
IL28RA
HIBADH
TTC9B
C20orf43
SORBS3
CD101
C4BPA
ARHGAP24
ALB
DOPEY1
TERF1
KIF22
DNTT
C11orf41
EFR3A
SEC61A2
ZNF703
UCP3
MYL6B
UBAP2
TREM1
CDKN2AIPNL
PLA2G12A
N4BP2L1
TIMP4
C11orf65
SLIT2
GBP5
LONRF1
CACNG6
LOC348840
CCIN
SLC25A31
KCNMB4
RABL5
CGB8
TAAR8
HSP90AA2
GALNS
CIDEB
PDK3
TPR
EXOC3L
MTX2
HIST1H2BH
LYRM7
HIST1H2BO
SLC45A1
HOXB7
C7orf23
FBXO39
CDC20B
IRF9
MCPH1
KRT79
HIST1H3J
C9orf3
CLEC9A
UGT8
BMP2K
MAPK4
HINT1
SFXN5
GLP2R
SETD4
FKBP11
FAM3D
NDP
C6orf155
RPL38
CHPF
CSNK2A1
ZBTB46
ZNF214
TRAM1L1
AOX1
CYR61
JRKL
MAFF
C1orf86
LY96
EEA1
KLK3
IL1R1
HRSP12
RELL2
MAB21L1
ARL5A
PHKB
ADAM2
HEPACAM
EHHADH
LAPTM4B
CGB1
ITGB5
YIPF3
RGL4
TYMP
FKBP2
GGT5
XPO7
GPR75
NEK2
RRAGB
STARD7
SHMT2
NDUFA5
UQCRH
AP1S1
SDHA
TMEM206
SMAD6
SAT1
ADAMTS7
C1orf211
NRXN2
SNORD108
WBSCR16
DRG2
KLRB1
DNASE2B
ALPK2
SAFB
NSUN4
RFX2
ZADH2
ST6GALNAC1
MLLT4
FANCD2
ARL6
MEF2C
NFKBIL2
CBFA2T3
LZTS2
IL2RG
AFF3
CCDC51
MYB
PLXNA3
FZR1
XRCC2
SLC44A4
ST8SIA5
TBC1D19
CHPT1
RPTOR
TSPAN32
MAP4
ACTR3
UGCG
GPHN
PTPRCAP
HIVEP1
EIF4EBP2
DFFB
ATRX
RAB9P1
HSPB6
IER2
EIF6
AIFM1
POLR2L
SEMG1
MRPL4
MPPED2
TRAF3IP2
CHRDL1
LAMA2
PXT1
SLTM
CD300C
GAL3ST3
RTDR1
MALT1
ARVCF
NID1
FBXO16
TUBGCP3
C8A
RTP3
ZBED3
HOXC13
CLGN
SMARCC2
POLI
HCP5
UCN
ZNF764
FHL3
C8orf45
SPATA5L1
MMRN2
DSP
NDST1
IRF2BP2
MBL2
C5orf24
SERINC3
ZNF434
SMARCD1
HIST1H2AA
FKBP7
STRADB
TTF2
GFRA4
TIGD6
NGRN
RGS16
GPR137B
PSMA1
TOP3B
TMEM60
CA14
BMPR1A
YBX2
PRL
STAG2
ACACA
ODF1
ATOH1
CREB3L3
CD55
RPS23
SSX2
PLUNC
SYNGR3
TMSL3
SMAD3
NUP93
APCDD1L
FBXO22
MRVI1
ZNF581
GJB6
PLP2
MEPE
C1orf101
CHMP5
CACNB3
GALNT13
SPO11
ZNF43
NEK4
MRPL19
RBBP9
PRKAR2A
ATP6V0B
SPATA17
CEACAM8
SKP1
OSTF1
FYCO1
CMTM1
EZH2
DOCK8
PLEKHB1
MRPL33
ZNF154
C3orf64
TMEM84
TMEM66
PON1
ATP4A
PI4KA
POU2AF1
LEPRE1
TMC2
PGAP2
EXD2
PART1
MAP3K14
UBLCP1
OPN4
ZNF117
NKRF
CLK2
ZPBP2
HSD17B11
SECISBP2
PPAP2C
GABRR2
PIK3C3
GNG10
CTSW
TNNC2
RAB14
PIGV
CDK2AP2
ZIM2
HDDC3
APBB1
C1orf123
RNASE2
SLC25A44
CXXC1
CHD6
CD40
DYNC1LI2
VSNL1
GOLGA9P
NCRNA00116
PIH1D1
KRTAP5-9
EFTUD2
N4BP2
CS
SIRT4
SCN4A
ATP6V1G3
EHMT2
UNC84A
ARL4C
LASS6
PLEKHG2
ACTRT1
AQP4
RD3
C16orf81
DHRS13
CBR4
CXorf67
LHX5
SMC1A
SMYD5
TUSC2
PRKAA1
ENAH
KIR3DL2
CCDC104
RCC2
ALDH1A2
CROT
PABPC3
EGR1
CCL17
KHK
SLC12A2
ESRRG
CNGA1
RDH5
OTX1
CD58
PTGFR
TMEM8A
CCDC48
CCDC76
NLGN2
OR1G1
EXOSC9
PROKR1
PDRG1
FAR2
SSR3
PLAGL1
USP54
MTF1
KLF6
NR5A1
ABCD2
DNAJC7
CCDC81
PRH1
CHKB
TM2D3
CLEC4C
HUWE1
DCD
FAAH
CD180
POLA1
TMPO
OXCT1
LTBP2
CYP2A6
ABCA8
ZNF502
LEF1
SERPINB2
GTF2F2
WDR17
PLA1A
RNF113A
C20orf114
CAMKK1
SATB2
CLCN2
DPM3
SMPD1
KRT24
TH
MOCS3
GPR126
ZC3H12A
MFSD2A
C17orf71
RAPGEF1
C2orf51
CNTF
MUPCDH
CPSF3
TMEM14A
MYH3
RAB23
SPEF1
EXOC3L2
YSK4
C19orf42
MAP2K2
ELN
MPI
TLR8
HHCM
ABCC3
HLA-DMB
ANGEL1
RHAG
CLUL1
C9orf95
CPN1
C14orf143
LDHA
FAM167A
C14orf80
ATP5S
C8orf55
KRTAP13-4
TEX28
SHANK1
NLRP7
PPP2R5C
CAPG
WDR36
SLAMF8
GPR141
KRT36
MYCL2
AMPD1
HARBI1
DPEP3
DENND4A
EGFLAM
CPM
NDUFB5
CIDEA
FAM59A
FAM83C
OXR1
ATG4D
TGM3
HK1
CDC26
PDC
ORC4L
MRPL35
TCEB3
C2orf24
WAS
C12orf60
SLC30A4
C5orf34
TUB
ARHGEF18
KCNK1
RUNDC3B
IPMK
CAMP
GRHL3
MYL1
TNFSF18
PPIB
CCDC127
CLMN
SSTR3
SDCCAG1
OVOL2
LCA5
PTX3
PYDC2
LACE1
TTC15
MRPL50
UGT1A6
ANG
STYX
CINP
U2AF1
NMT2
MARCH7
VCX
PFKM
DKC1
FXYD4
CREBZF
PRPSAP1
CES7
PPP1R12C
GCHFR
C10orf27
UBD
ATG9A
S100A1
TMEM40
NAGS
HIAT1
C2orf58
RFX8
KERA
PPT1
FRMPD2
MUC4
MST1
OMA1
GNB2
NUP50
S100A8
MTUS1
UROS
TRAPPC10
LEMD3
PLEKHF2
GTF3C2
CNOT10
MR1
FFAR1
PRIC285
ACHE
EGR3
ZNF184
TCEB3B
SERPIND1
ORAOV1
IFRD1
ADAM21
SPINLW1
PRR14
KCTD9
ACCN5
ZBTB6
PRR11
FBXL19
TXNIP
SKA1
IL27
KLK15
RAP2B
HEBP2
CHAD
GABPA
TLR3
CAMK2G
HMGB2
FGF14
TRPM5
POLB
C3orf27
SEC31A
IGJ
NSDHL
H1F0
MYADML
LSS
C9orf114
MRGPRX1
TOPORS
HNRNPC
TMEM100
CLDN19
GAPT
CCDC142
ZCCHC14
C4orf50
CREBL2
TGDS
CASP3
FAM120C
SCLY
TPRA1
LYPD6
SUCLG1
TMEM67
KCTD20
SMR3A
TAS2R16
THAP2
SPINK2
CLDN12
NPY5R
SPESP1
ITGAM
TUBE1
WDR31
RGS2
TBC1D3F
DDX19A
COL3A1
GLIS1
PRDM11
LIPF
DIRAS3
PSG9
ARHGEF11
PIK3R4
C1QTNF4
DUSP19
ARMC3
FOSL2
ACSS1
TUBA4A
IL1RAPL2
SEPT4
FLJ38379
SPAG17
ZDHHC11
HNF1A
RBM12
OSCAR
NPFF
PECAM1
DEDD
CCR8
LEAP2
IFITM3
DSC3
DNMT3L
ANAPC11
CNR2
PCDH1
MAGED4B
PLCG2
C14orf179
MAGEA2B
CAPZA1
GLRX3
KIAA0247
HTR2B
CRYGD
NUS1
DNAJA2
ITGA2B
CLDN5
PSAP
CHM
CYP26C1
FAM105A
CCNL1
DUSP6
ELK1
C10orf57
B3GALNT1
MAPK6
DNASE2
MSH5
USP31
TCN1
KRTAP19-2
UBE2R2
RNFT1
H1FNT
TATDN2
SDCBP
LILRB1
PYGL
FAM65B
NUCB2
SNX27
FOXO4
NOD1
ID4
SOX5
PXMP3
CDH22
NUBP1
C12orf72
MCOLN1
AKAP1
CLEC14A
PSG2
PLA2G5
TIMM10
MED17
PIGA
LPA
LY75
TPP1
UTS2
GJA3
LPHN1
DNMBP
NQO1
SEC24C
HSPA9
AXIN2
SRRM3
DUSP21
GIMAP7
AP1G2
RBM42
MT4
CKLF
PLEKHN1
NUP160
GRIK5
USP21
HAND1
ORMDL2
FGA
PRSS7
IGFBP1
SLC1A1
GGT7
DHX57
FAM177B
PTPN21
TBR1
IFNG
FOS
OTOS
TGM6
RETN
C14orf1
CCL8
COX18
ZMYND17
LATS1
SECISBP2L
MARCH6
SLC43A1
DDX6
ING4
C15orf53
PCDHB10
DPH2
SPACA4
ZNF71
TRAF4
CORO1A
CEP76
COG5
C15orf57
COPS8
AKAP9
NCBP2
HNRNPAB
SIL1
ASB6
KLK5
UNC93A
A1BG
EFNB2
PCM1
TSG101
NOB1
FMO5
C8orf40
GTF3C4
CLEC1A
PATZ1
BAG2
ANKRD2
SHROOM3
SNRPN
TMCC1
SMG5
LRRC7
PCDHB16
NCAPD2
WNT2B
OTUD6A
MRPL49
ASNS
GLYR1
RPL18
SMU1
CASZ1
KRR1
ANKRD29
CDKN2AIP
CXCL1
PC
PDZRN4
DEFB127
NIT1
TMEM116
PAX8
RASD1
C1orf150
MRPL40
COMMD3
SLC2A4
FEZF2
BIRC8
LY6H
LRRC59
C12orf51
MAP2
LARP1B
LYL1
SLC25A19
NOS3
ADH1A
TMPRSS11F
CYP11B1
ANGPTL6
GPR172A
GSTM3
ZNF280B
C19orf54
FLRT2
WRN
SERAC1
ANAPC5
DZIP3
C9orf125
C15orf24
NOMO2
SCML1
MED9
MAP3K7IP3
RAB13
AKT1S1
SLC12A5
NPIP
NOS1AP
FAM3A
TMX1
PRDX2
SAP30BP
TRIM10
PRMT3
FAM82B
GCNT4
BCDIN3D
ZFAND3
COL17A1
GFAP
KIF24
PRSS16
RBM18
MKRN3
HEXIM2
ADAMTS13
C5orf48
SPATA21
SFRS18
RBMS3
PSMD1
DGCR6L
TMEM128
C7orf31
RNF186
MOBKL2C
MAGEL2
TSPAN6
FGL1
PSORS1C2
LOC84931
ORAI2
BRUNOL6
ACMSD
CDC123
IL33
MSLN
DEFA6
CIB1
TSSK1B
MDN1
CLDN20
TNFAIP2
FOXN1
HERC4
ATP6V0D2
DRAP1
PEMT
C10orf111
ZNF575
ADAD2
RAB11A
CLEC18A
C7orf25
SETD7
ZFR
VANGL1
CHAF1B
FABP4
ADIPOR2
TTC23
TMEM150A
ECHDC2
CIRBP
SMA4
FRZB
DMRTB1
CATSPER2
CUEDC1
CLDN8
VPS52
E2F6
PCSK5
HEMK1
GIMAP5
NDUFA9
CTPS2
RSRC2
ORM2
FZD6
PITX3
CUX1
GRM4
RRAGD
RNF130
CKAP5
PAGE5
UCHL5
DYX1C1
ANK3
KRT5
GNAT2
SIX1
SNX24
RARS
ZNF19
C9orf80
C1orf213
AMT
GPRC5B
CTAGE1
HSD11B1
KRT6B
DDR2
WWP2
CSAG2
LYZL2
CTSH
PAF1
TTC9C
WDR52
IFT57
IL20RB
ZNF592
TNFSF9
DCTD
CFP
MAP4K4
CNIH3
ALS2CR12
DOCK3
ROBLD3
STX16
ASB17
THSD4
FEZ2
TMEM119
ZNF250
CASQ2
CRIP3
PRAME
TRIM59
ZNF12
GNGT2
SIGLEC7
FAM70A
APLF
C21orf121
HIP1
WNK1
AMAC1L2
HAS1
DPAGT1
ST7
MAGED2
POPDC3
ACOX2
LRRC37A
GTF2H3
PDHB
LCE3C
B3GALT1
ASB12
CALHM2
PHYHD1
FBXO32
CLPP
TXNDC17
TRIM25
HIST1H3F
SDCBP2
HOXB2
CRKL
GATM
ANP32B
MYO18B
PRAMEF1
CDH4
RND1
GAD1
SERPINB12
ITPRIP
SEPN1
TNFAIP8L2
TNR
FTSJ2
CUTA
APPL1
USP44
PYCRL
PCGF1
PTPN13
SLC22A9
TAS2R20
PDYN
CDKAL1
MTMR11
SUOX
STXBP3
EIF3G
ARHGAP22
NPC1
ALDH9A1
PITPNB
CARKD
URM1
C2orf66
LRIG2
SLC27A5
CLIC6
SMEK2
SFRS11
C11orf54
SCN9A
ATP2B1
PRKAG1
C1orf172
EEF1G
SMAD5
GARS
CDK10
ZNRF1
NBPF15
UBE2J2
GNL2
CDX1
ZNF200
PFDN2
NDN
PUM1
KLHL24
RAB7A
C10orf11
PMS2
UGT3A2
ITPR3
CBR1
TRAPPC6B
BIRC3
NRSN2
NCRNA00175
SPOCK1
TP53TG5
H2AFY
ZNF638
ANKRD45
ACTN4
FXC1
PLCE1
INSL3
PTPLA
DLG1
EIF2B5
TFIP11
PINK1
PIGX
FIBIN
[truncated: 5,936 more rows]
