# Supplementary material for: The Identification of Specific Methylation Patterns across Different Cancers
Source: PLoS One. 2015 Mar 16;10(3):e0120361. doi: 10.1371/journal.pone.0120361 (PMC4361543; doi:10.1371/journal.pone.0120361)
Supplement: S3 Table — (XLS) [file pone.0120361.s003.xls]

## Sheet: Sheet1
BRCA	COAD	KIRC	KIRP	LUAD	LUSC	READ
NEBL	SEPT14	ACSBG2	ACMSD	ACSM2B	SEPT10	SEPT14
MARCH1	DEC1	ALS2CR11	ACOT13	ADAMTS4	SEPT14	DEC1
ABCA8	A2ML1	ANGPTL1	ACSM2B	ANKMY2	A2ML1	A2ML1
ACER1	ABCA8	APOBEC3B	APOBEC3B	BLZF1	AATK	ABCA8
ACOT11	ACE2	ATP6V0A4	ARID3A	C12orf34	ACAP3	ABCA9
ACOX2	ACER1	ATP6V1G3	ASF1A	CCDC81	ACER1	ABCB5
ACPP	ACMSD	BATF	C12orf36	CEACAM19	ACOT11	ACE2
ACTG2	ACPT	C18orf16	C19orf33	CLEC1A	ACOT13	ACER1
ACVR1	ACR	C19orf33	C21orf7	CLIC3	ACPT	ACMSD
ADAMTSL3	ACSM2B	C1orf150	C4orf26	CNGA2	ACSBG2	ACOT11
ADCYAP1	ADAM21	C1QTNF7	CCL14	COLEC10	ACSM2B	ACPT
ADIG	ADAM29	C20orf151	CLRN3	DNTT	ADAM21	ACR
ADIPOQ	ADAM7	C20orf185	CTSK	FAM110A	ADAM29	ACSL5
ADORA1	ADAMTSL3	C3	DSCR9	FAM83A	ADCYAP1	ACSM2B
AGR3	ADCYAP1	CARD14	EPHX1	FMO9P	AFF3	ACSS3
AHSG	ADCYAP1R1	CCL18	FAM176A	HOXA4	AGR2	ADAM21
AHSP	AHSP	CD28	FGA	HOXD12	AGXT2	ADAM7
AKR1C4	AKNA	CD37	FXYD2	HOXD4	AHSP	ADAMTSL3
ALOX12	ALOX12B	CD84	GCNT3	HSD17B2	AKR1C2	ADCYAP1
ALS2CR11	ALS2CR11	CES1	GFAP	KRT81	ALAS2	ADCYAP1R1
ANKRD33	AMDHD1	CFHR5	GNRH2	KRTAP13-3	ALDH8A1	AGR2
ANKRD45	AMPD1	CHI3L2	GPR87	KRTAP15-1	ALKBH1	AHSP
ANXA9	AMT	CHODL	H2AFY	KRTAP20-2	AMDHD1	AKNA
APCS	ANGPT2	CHRNA6	HSD17B2	LGALS12	AMY1A	ALAS2
ASB16	ANKRD1	CLCNKB	HTR2B	MGAT4A	ANKMY2	ALKBH1
ATP1A2	ANKRD45	CLDN19	HTRA4	MMRN2	ANKRD45	ALOX12
B3GNT5	APCDD1L	CLPS	KBTBD4	MSC	ANXA1	ALOX12B
B4GALT6	APCS	CNGA2	KRT8	MYH4	AOAH	ALS2CR11
BARD1	APOA2	CNGA3	KRT81	PLEKHA6	APBA3	AMDHD1
BATF	APOBEC3A	CP	LRRC17	PRLHR	APCS	AMPD1
BCAS1	APOL5	DCD	LYST	RNASE3	APOL5	ANKDD1A
BCHE	ARHGDIB	DISP1	MAMDC4	RPA3	ASAH2	ANKRD1
BCOR	ARMC3	DLC1	MASP1	SALL3	ATP4A	ANKRD45
BDNF	ARR3	ENPP3	METTL4	SGMS2	ATP6V0D2	ANXA4
BHMT2	ASB17	EVI2A	MMP7	SHANK2	B3GALT1	AP3S2
BLK	ASB5	FAIM3	NAPSA	SIM1	BANF2	APCDD1L
BMP10	ATP1A2	FAM110A	NEURL3	SLC38A10	BBOX1	APOA2
BRS3	ATP2B2	FAM128B	NR1H4	SOX1	BCL2L14	APOL5
BTNL2	ATP4A	FAM167B	PRAME	SPARCL1	BDKRB1	ARHGAP15
BVES	ATP4B	FAM91A1	RPA3	STMN2	BFSP2	ARHGDIB
C11orf39	ATP6V0D2	FASTKD3	S100A16	SYTL1	BHMT2	ARMC3
C12orf34	ATP6V1G3	FBXL22	S100A2	TCN1	BRS3	ARSE
C12orf36	BBOX1	FBXO2	SGK2	TFAP2B	BTC	ART1
C14orf39	BDNF	FBXW10	SGSH	THOC6	BTNL2	ASB17
C16orf78	BFSP2	FCRL1	SH3TC1	TMEM156	C10orf111	ATP1A2
C1orf150	BHMT2	FCRL2	SHANK2	TMEM184A	C10orf81	ATP2B2
C1orf158	BMP10	FSHB	SIGLEC1	TMEM88	C10orf92	ATP4A
C1orf177	BPI	GALNT5	SLC13A1	TRAM1	C10orf99	ATP6V0D2
C1orf64	BRS3	GGT6	SLC17A1	T-SP1	C11orf39	ATP6V1G3
C1QB	BVES	GPR97	SLC22A11	UNC5CL	C12orf36	BANF2
C22orf23	C11orf39	GUCA1A	SLC22A9	USHBP1	C12orf51	BBOX1
C2CD2	C12orf59	HBE1	SLC28A1	ZIC1	C14orf166B	BCOR
C2orf47	C13orf16	HBG2	SLC4A11	ZNF177	C14orf49	BDNF
C3orf32	C13orf36	HTR2B	SOAT2		C16orf78	BFSP2
C6	C14orf39	IL18	STK19		C19orf42	BHMT2
C7orf53	C14orf49	IL34	SYTL1		C1orf150	BMP10
C8orf46	C15orf32	ITIH3	THOC6		C1orf158	BPI
CABP5	C16orf35	ITIH5L	TINAG		C1QB	BRS3
CALN1	C18orf20	ITPRIP	TM4SF1		C22orf15	BVES
CAMK2A	C1orf158	KCNJ1	TMEM139		C2orf47	C11orf39
CAMP	C1QB	KRTAP13-3	TMEM156		C3orf22	C12orf59
CBLN1	C20orf185	KRTAP15-1	TMEM184A		C4orf26	C13orf36
CCDC105	C3orf22	KRTAP20-2	TMEM204		C4orf50	C14orf39
CCDC89	C3orf32	LACRT	TMEM88		C6	C14orf49
CCK	C4orf26	LCE2A	UNC13D		C8A	C15orf32
CCL18	C4orf50	LCP2	UNC5CL		C8G	C16orf35
CCL4	C6orf122	LILRA1	VAMP5		C9orf84	C16orf78
CD1B	C6orf155	LTC4S			CA1	C18orf16
CD1C	C6orf218	LY9			CABP5	C1orf158
CD200	C7orf29	LYG1			CAPSL	C1QB
CD248	C8A	MBL2			CBFA2T3	C1QTNF9
CD300E	C8G	MRGPRX3			CBLC	C2
CD40	CABP5	MS4A3			CCDC47	C20orf185
CDH4	CARD14	MTSS1			CCDC70	C20orf197
CDH5	CASP14	MUC15			CCDC81	C2orf40
CDX2	CBFA2T3	NCRNA00175			CCL18	C2orf47
CEP76	CCDC105	NDP			CCL4	C3orf22
CFI	CCDC27	NNMT			CD1B	C3orf32
CHAT	CCL1	NR0B2			CD1C	C4orf26
CHODL	CCL18	OR1A2			CD28	C4orf50
CIDEA	CCL20	OR1G1			CD300C	C5AR1
CLDN16	CCL8	PCDHGB4			CD300E	C6orf122
CLDN19	CD163	PLEK			CD300LF	C6orf155
CLEC4D	CD1B	PLXNB1			CD84	C6orf218
CMTM5	CD1C	POSTN			CDA	C7orf29
CNGA1	CD209	PRLHR			CDH18	C8A
COG2	CD300E	PRSS1			CDH20	C8G
COL3A1	CD40	PRSS7			CDR1	CABP5
COL4A1	CD53	RCHY1			CEACAM19	CAMKK1
CPS1	CD69	RNASE2			CEACAM4	CARD14
CPXCR1	CD80	RNASE3			CEACAM7	CASP14
CPXM2	CD86	RPA3			CES1	CATSPER2
CRCT1	CDA	S100A10			CES7	CBFA2T3
CRNN	CDC45L	SALL3			CFHR5	CCDC105
CRTAM	CDH18	SCN7A			CHODL	CCDC27
CRYGD	CEACAM1	SEMG1			CHRNA6	CCK
CSAG2	CEL	SGSH			CLC	CCL1
CSTA	CES7	SIGLEC1			CLEC4D	CCL13
CTSK	CFHR5	SLC44A2			CLIC3	CCL18
CUL7	CHAT	SOAT2			CNGA2	CCL20
CX3CL1	CHODL	SPAG6			CNGA3	CCL3L3
CXCL1	CHRDL1	SPERT			CNR2	CCL8
CXCL9	CHRNA6	SPINLW1			CNTNAP4	CD163
CYGB	CHRNB3	SPNS3			COL17A1	CD1B
CYP11B1	CIDEA	SPRR1A			COL9A1	CD209
CYP11B2	CLEC12A	SPRR1B			CP	CD28
DARC	CLEC4D	SPRR2A			CPA3	CD300E
DBC1	CLEC4M	TAP1			CPS1	CD53
DDR2	CLEC5A	TCERG1L			CPXM2	CD80
DDX49	CNGA2	THOC6			CROT	CD86
DEFA1	CNGB3	TM4SF1			CRYGD	CDA
DEFA3	CNTNAP4	TMC8			CST1	CDC45L
DEFB103A	COL17A1	TREM1			CST2	CEACAM1
DEFB105A	COL4A1	T-SP1			CST7	CEL
DEFB106A	CPO	TSPAN32			CSTA	CES1
DEFB118	CPS1	TSPAN8			CYP11B1	CES7
DEFB119	CPXCR1	UBD			CYP11B2	CFHR5
DMRTC1	CPXM2	UNC13D			CYP1A2	CHAT
DNAH5	CST1	UNC93A			DBC1	CHODL
DNASE1L2	CST2	VAMP5			DBH	CHRDL1
DPP6	CTNNA3	VPREB1			DBNDD1	CHRNA1
DPPA2	CXCL9	ZC3H7A			DCAKD	CHRNA6
DPYSL4	CYGB	ZDHHC11			DCD	CHRNB3
DYNC1I1	CYP11A1	ZIC1			DCST2	CIDEA
EBF1	CYP11B1	ZNF167			DDX49	CLEC12A
ECM1	CYP11B2	ZNF177			DEFA1	CLEC18A
EFEMP1	CYP1A2	ZNF323			DEFB103A	CLEC4D
EGF	CYP2F1	ZNF438			DEFB118	CLEC4M
EMILIN1	CYP4Z1	ZNF454			DEFB119	CLEC5A
ENPP2	DBC1	ZNF560			DEFB125	CNGA2
F7	DBNDD1				DEFB126	CNGB3
FAM135B	DCD				DEFB129	CNTNAP4
FAM167B	DDX49				DEFB4	COG8
FAM193A	DEFA1				DKK4	COL17A1
FAM19A4	DEFB103A				DLC1	COL4A1
FAM74A4	DEFB105A				DMRTC1	COL9A1
FBXL22	DEFB118				DNAH5	CPA1
FBXO17	DEFB119				DNAJA4	CPA3
FBXO2	DEFB125				DNAJB8	CPN1
FBXW10	DEFB126				DPP6	CPO
FCGR1A	DEFB129				DPPA2	CPS1
FCN1	DEFB4				DSC1	CPXCR1
FCRL2	DLC1				EDA2R	CPXM2
FES	DMRTC1				EIF4E	CRISPLD2
FEZF2	DNAI1				ELANE	CSAG2
FGD4	DNAJB1				ELMOD3	CSF2
FGF10	DNAJB13				ELSPBP1	CST1
FGF16	DNAJB8				ENPP3	CST11
FGF6	DPP6				ERAS	CST2
FGFR1	DPPA2				ERP27	CSTA
FLG	DPYSL4				F10	CTNNA3
FLJ27255	DSCR10				FAM110A	CXCL11
FLJ44674	DTX1				FAM124B	CXCL9
FLJ44881	DYDC2				FAM128B	CYGB
FLJ45964	EBF1				FAM135B	CYP11A1
FMO9P	ECEL1				FAM26D	CYP11B1
FMR1NB	ECHDC3				FAP	CYP11B2
FOLH1B	EDA2R				FBXW10	CYP1A2
FOXE1	EFCAB1				FCGR1A	CYP26C1
FPR1	EFEMP1				FCGR3A	CYP2C18
FSCN1	EMR1				FCGR3B	CYP2F1
FSD1	ENPP6				FCN1	CYP4Z1
FSHB	ENTPD1				FCRL1	DARC
FURIN	EVC				FCRL2	DBC1
FUT5	EXOC3L2				FGF6	DBNDD1
FXC1	F10				FLJ38379	DCD
FXYD1	FAM135B				FLJ44674	DDX49
GABRB1	FAM19A4				FLJ44881	DEFA1
GAGE4	FAM65B				FMO9P	DEFB103A
GAL3ST3	FAM9B				FOXRED2	DEFB105A
GATAD2B	FBXO2				FPR1	DEFB106A
GBGT1	FCGR1A				FSHB	DEFB118
GGT5	FCGR3A				FTHL17	DEFB119
GJA10	FCGR3B				FURIN	DEFB125
GJD4	FCN1				FXYD3	DEFB126
GLI2	FCRL1				FYB	DEFB129
GNA13	FEZF2				G6PC	DEFB4
GNG4	FFAR3				G6PC2	DLC1
GPD2	FGF10				GAGE2C	DLGAP4
GPLD1	FGF6				GAGE4	DMRTC1
GPR1	FHL5				GAL3ST1	DNAI1
GPR142	FILIP1				GAL3ST3	DNAJB1
GPR143	FLG				GALNT8	DNAJB8
GPR26	FLJ27255				GALNTL5	DPP6
GPR83	FLJ34503				GAPT	DPPA2
GRIK5	FLJ44674				GC	DPYSL4
GRM1	FLJ45964				GCNT3	DSCR10
GRM4	FMNL1				GIF	DTX1
GRM8	FMO9P				GJA10	DYDC2
GTSF1	FOLH1B				GJB5	DYX1C1
GYPC	FOXE1				GJB7	EDA2R
H2AFY	FPR1				GLI2	EFCAB1
HBE1	FSHB				GLIPR1	EFEMP1
HBG2	FTHL17				GML	ELANE
HDC	G6PC2				GNG4	ELMOD3
HIST1H2AC	GABRG3				GPR109B	EMR1
HLA-DQB2	GAL3ST3				GPR142	ENPP6
HOXA10	GAPT				GPR143	ENTPD1
HOXA4	GC				GPR55	EPX
HOXD12	GJA10				GPR56	ESRRB
HRASLS5	GLI2				GPR64	EVC
HS3ST2	GLYAT				GPR87	EXOC3L2
HSD17B6	GNE				GPX2	F10
HSP90AA2	GOLGA9P				GRM4	FAM129C
HSPB6	GPR123				GRM8	FAM135B
HYAL2	GPR128				GYPA	FAM19A4
HYI	GPR143				HAS1	FAM65B
ID4	GPR26				HEPH	FAM9B
IFNA1	GPR42P				HIST1H2BJ	FCGR1A
IFNA8	GPR83				HLA-DOB	FCGR3A
IFNG	GPR84				HLA-DQB2	FCGR3B
IGF1	GPR87				HLA-DRB5	FCN1
IGK@	GPR97				HOXA3	FCRL1
IGKV7-3	GPSM1				HOXA4	FEZF2
IL11RA	GPT				HOXB1	FFAR1
IL18	GPX2				HOXB2	FFAR3
IL20	GRAP				HOXD12	FGF10
IL22	GRIA2				HOXD4	FGF6
IL23A	GRIN2A				HSP90AA2	FHL5
IL4I1	GRM4				HSPB6	FILIP1
IQCF2	GSDMB				HTN3	FLG
ISLR	GSTA3				HYAL1	FLJ27255
ITIH2	GYPA				HYLS1	FLJ44674
IYD	GYPC				IFNA8	FLJ44881
JRK	GYPE				IGF1	FMNL1
KCNA4	GYS2				IGHG1	FMO1
KCNAB3	GZMK				IGHG3	FMO9P
KCNE3	HBB				IGK@	FOLH1B
KCNH5	HBE1				IGKV7-3	FOXD4L1
KCNJ12	HBG2				IL1F7	FOXE1
KCNJ13	HCK				IL1F9	FPR1
KCNJ2	HKDC1				IL1RL2	FSHB
KCNK3	HNF4G				IL23A	FTHL17
KCNS2	HOXC13				INS	GABRG3
KIAA0240	HOXD12				INSL4	GAL3ST3
KIF12	HPGDS				IQCF2	GALNTL5
KIR2DL1	HS3ST2				ISG20L2	GAPT
KIR3DL1	HSP90AA2				KAAG1	GBGT1
KIR3DL3	HSPB6				KCNK16	GC
KIR3DX1	HTN3				KCNK18	GDEP
KLK11	HTRA4				KIR2DL1	GIP
KLK15	IFNA1				KIR3DL1	GJA10
KLK3	IFNA17				KIR3DX1	GLI2
KRT39	IFNA21				KLHDC7B	GLYAT
KRT4	IFNA8				KLHL6	GML
KRTAP13-3	IFNG				KRT15	GOLGA9P
KRTAP19-2	IGK@				KRT24	GPR1
KRTAP19-5	IGKV7-3				KRT27	GPR123
KRTAP6-2	IGSF21				KRT6B	GPR128
LARP1	IL1R2				KRT8	GPR143
LCE3C	IL22				KRT81	GPR152
LCE5A	IL23A				KRTAP10-8	GPR26
LDHAL6A	IL25				KRTAP13-3	GPR42P
LEFTY2	IL2RG				KRTAP13-4	GPR77
LILRA1	IMPG1				KRTAP15-1	GPR83
LILRB5	IPCEF1				KRTAP19-1	GPR84
LIMS3	IQCF2				KRTAP20-2	GPR87
LIN28	IRS4				KRTAP21-1	GPR97
LIPE	ITGAD				KRTAP6-2	GPSM1
LMX1A	ITIH5L				LACRT	GPX2
LOR	KCNA4				LAMB3	GRAP
LPAL2	KCNC2				LCE1E	GRIA2
LRFN5	KCNE2				LCE3E	GRIN2A
LRIT1	KCNJ1				LGALS12	GRM1
LRRC17	KCNK16				LGALS8	GRM4
LRRC41	KCNK18				LILRA1	GSDMB
LRRC7	KCNK3				LRIT1	GSTA3
LTC4S	KCNQ5				LRRC17	GYPA
MAGEA1	KCNS2				LRRC25	GYPC
MAGEA12	KCTD1				LSP1	GYPE
MAGEB6	KIAA0125				LTF	GYS2
MAPK4	KIR2DL1				MAGEA1	GZMK
MAS1	KIR3DL1				MAGEA3	H2AFY
MAS1L	KIR3DX1				MAGEA6	HBB
MBTD1	KLHDC7B				MAGEA8	HBE1
MCHR2	KLRB1				MAGEA9	HBG2
MEOX1	KLRC1				MAGEB4	HEPH
MEP1A	KRT20				MAGEB6	HKDC1
MFAP4	KRT26				MAGEC1	HLA-DQA2
MIA	KRT27				MAP3K14	HNF4A
MIA2	KRT28				MAPK10	HNF4G
MKRN3	KRT33B				MAPK8	HOXC13
MLC1	KRTAP13-3				MBL2	HS3ST2
MMP14	KRTAP13-4				MCHR2	HSP90AA2
MMP26	KRTAP15-1				MED22	HTN3
MMP7	KRTAP19-1				MFRP	HTRA4
MORC1	KRTAP19-2				MFSD7	HYLS1
MORF4	KRTAP19-5				MKRN3	IFLTD1
MPI	KRTAP20-2				MMP26	IFNA1
MRGPRX1	KRTAP21-1				MOBP	IFNA17
MRVI1	KRTAP22-1				MOCS1	IFNA21
MSC	KRTAP6-2				MORC1	IFNA8
MT1G	KRTAP9-3				MOS	IFNG
MTNR1B	LACRT				MRGPRX1	IGHG3
MYF5	LASS1				MS4A1	IGK@
MYH1	LCE3C				MS4A12	IGKV7-3
MYH4	LCE3E				MS4A3	IGSF21
MYO16	LCE4A				MS4A4A	IL1R2
NALCN	LCN1				MSH3	IL22
NBPF15	LDOC1				MT1G	IL23A
NCRNA00158	LGALS14				MUC17	IL25
NCRNA00161	LGI1				MUC5AC	IL26
NFAM1	LILRA3				MYH1	IL2RG
NGB	LILRB1				MYH4	IMPG1
NID1	LILRB5				MYL1	INS
NLRP11	LIN28				MYL4	INSL4
NLRP9	LMX1A				NCRNA00158	IPCEF1
NPBWR2	LOC284805				NDUFA8	IQCF2
NPR2	LOC84931				NID1	IRS4
NPVF	LOR				NKAIN4	ITGAD
NR5A2	LPAR3				NLRP11	ITIH2
NRN1	LRFN5				NLRP9	ITIH5L
NTF3	LRIT1				NMUR2	IYD
NUCB1	LRRC3B				NOS3	JAKMIP3
NUMA1	LRRC50				NPBWR2	KCNA4
OFCC1	LTF				NTM	KCNC2
OLFM2	MAFB				NUP50	KCNJ1
OLIG2	MAGEA1				OBP2B	KCNK16
OLIG3	MAGEA3				OGDH	KCNK18
OR10A5	MAGEA6				OIT3	KCNK3
OR10J1	MAGEA8				OLIG2	KCNQ5
OR12D3	MAGEB6				OPN4	KCNS2
OR1D2	MAGED4B				OR10A5	KCTD1
OR1G1	MAPK4				OR10H3	KIAA0125
OR2H1	MBL2				OR10J1	KIR2DL1
OR2S2	MCHR2				OR12D3	KIR3DL1
OR3A3	MFRP				OR1A2	KIR3DX1
OR5I1	MFSD7				OR1D2	KLHDC7B
OR5V1	MIA				OR1G1	KLK9
OR6A2	MLN				OR2F1	KLRB1
OR7A5	MMP20				OR2S2	KLRC1
OR7C2	MMP26				OR3A3	KRT14
OR8B8	MMP7				OR51B4	KRT20
PAEP	MOG				OR5I1	KRT27
PAQR6	MORF4				OR5V1	KRT28
PATE2	MOS				OR7C2	KRT33B
PAX4	MPDZ				OR8B8	KRT6A
PAX5	MRGPRX1				OTOA	KRT79
PBX2P1	MRGPRX2				OTUD7A	KRTAP13-3
PCBP3	MSC				PAEP	KRTAP13-4
PCDHB15	MSMB				PANX3	KRTAP15-1
PCDHB5	MSR1				PATE2	KRTAP19-1
PCDHGA12	MYH1				PAX4	KRTAP20-2
PCDHGB4	MYH4				PBX2P1	KRTAP21-1
PCOLCE	MYL1				PCDHB15	KRTAP22-1
PHF20	MYOT				PCDHGA12	KRTAP9-3
PHYHD1	NALCN				PCDHGB4	LACRT
PLA2G2A	NCRNA00152				PCP4	LCE1C
PLAC1	NCRNA00158				PDILT	LCE1E
PLEKHB1	NCRNA00161				PFDN2	LCE3C
PLUNC	NGB				PGK2	LCE3E
PMP2	NID1				PHB2	LCE4A
PNLIPRP1	NKAIN4				PLA2G2D	LCN1
PODNL1	NLRP11				PLCL1	LCN15
POPDC2	NMUR2				PLP1	LDHAL6A
POU4F3	NODAL				PLUNC	LDOC1
PPEF1	NOTCH4				PMCHL1	LGALS4
PPP3R2	NPBWR1				PNLIP	LGI1
PPYR1	NPBWR2				POF1B	LILRA3
PRAMEF2	NR1H4				PPP3R2	LILRB1
PRAP1	NR1I3				PRAME	LILRB5
PRB2	NRG1				PRB2	LMX1A
PRKG2	NTM				PRDM11	LOC284805
PRLHR	NUP50				PRLHR	LOC284837
PROX1	NUS1				PRRT1	LOC284912
PRRT1	NXNL1				PRSS1	LOC84931
PRSS1	ODF3L2				PRSS2	LOR
PRSS2	OLIG2				PTPN20B	LPAR3
PSG3	OLIG3				PTPN22	LRFN5
PTPN20B	OPALIN				PYDC2	LRIT1
PTPN5	OPN4				RAB24	LRRC3B
PTPRS	OR10A5				REG1A	LRRC41
PYDC2	OR10H3				REG1P	LRRC50
QRFPR	OR10J1				REG3G	LTF
RAB11FIP4	OR12D3				RETNLB	LUM
RAG1	OR1A2				RFPL1	LYZ
RANBP1	OR1D2				RFPL3	MAFB
RDH5	OR1G1				RIMBP2	MAGEA12
RDH8	OR2B6				RIN2	MAGEB6
REEP6	OR3A3				RIT2	MAGED4B
REG1A	OR51B4				RNASE3	MAPK4
REG1P	OR5I1				RNF113A	MAS1L
REG3G	OR5V1				RNF126	MBL2
RETNLB	OR7A5				RNF133	MCHR2
RGAG1	OTOA				RPA3	METTL4
RIMBP2	PAEP				S100A14	MFRP
RIMS3	PANX3				S100A16	MGST1
RIN2	PAPPA2				S100A8	MIA
RNASE3	PAX4				SALL3	MLN
RNF145	PBX2P1				SCG5	MMP10
RS1	PCDH11X				SCGB1D1	MMP20
RXFP4	PCDH17				SCGB1D2	MMP26
S100A12	PCDHB1				SCO1	MMP7
S100A14	PCDHB15				SEMA4A	MOG
S100A3	PCDHB5				SEMG1	MORF4
SALL3	PCDHGA12				SEMG2	MOS
SCG5	PCDHGB4				SERPINA7	MPDZ
SCN3B	PCOLCE				SHANK1	MPI
SCN4B	PCP4				SIGLEC7	MRGPRX1
SCN7A	PDE1B				SIM1	MRGPRX2
SCNN1B	PDE4A				SIRPB1	MS4A3
SDPR	PDE4B				SIRPD	MSC
SEC31B	PDILT				SLAIN1	MSH3
SELENBP1	PDYN				SLC16A7	MSLN
SGMS2	PGK2				SLC17A1	MSMB
SHANK2	PIPOX				SLC20A2	MSR1
SIGLEC7	PLCL1				SLC22A6	MTM1
SIGLEC9	PLP1				SLC38A10	MTNR1B
SIRPB1	PMCHL1				SLC38A4	MUC13
SIRPD	POLL				SLC39A2	MXRA5
SLAMF7	POP1				SLC4A1	MYF5
SLC10A4	POSTN				SLC5A4	MYH1
SLC25A18	POU3F4				SLURP1	MYL1
SLC28A1	POU4F3				SNORD109B	MYOT
SLC38A4	PPBPL2				SNORD64	NALCN
SLC5A12	PPYR1				SOST	NCRNA00152
SLC6A13	PRAMEF2				SOX1	NCRNA00158
SLIT2	PRB2				SOX15	NCRNA00161
SLITRK3	PRDM7				SOX3	NDN
SNCG	PROK1				SPAG11B	NGB
SNRPA	PRSS1				SPAG6	NHLH2
SOAT2	PRSS2				SPAM1	NID1
SOX1	PSG1				SPARC	NKAIN4
SOX10	PSG4				SPATA21	NMUR2
SPAG6	PTGFR				SPINLW1	NOTCH4
SPARC	PTN				SPRYD5	NPBWR1
SPARCL1	PTPN20B				SST	NPBWR2
SPDEF	PVALB				ST8SIA5	NPR2
SPINK2	PYDC2				STATH	NR1I3
SPP2	PZP				STK19	NRG1
SPRR1A	QRFPR				STMN2	NTM
SPRR1B	RAB11FIP4				STMN4	NUP50
SPRR2D	RAI2				SULT2B1	NXNL1
SST	RAX2				SURF2	ODF3L2
ST8SIA5	RBM46				SYN3	OLAH
STMN2	REG3G				SYTL1	OLIG2
STXBP6	RFPL1				TAS2R1	OLIG3
SULF1	RFPL3				TAS2R60	OPALIN
SYNGR3	RHO				TBC1D3C	OPN4
SYT3	RNASE2				TCL1B	OR10A5
TAAR1	RNASE3				TCN1	OR10H3
TAAR2	RP3-398D13.1				TCP10	OR10J1
TAAR6	RUNX1T1				TFAP2B	OR12D3
TAAR8	RXFP3				TGIF2LX	OR1A2
TAGLN	SALL1				TGM3	OR1D2
TANK	SALL3				TIMM17B	OR1G1
TAS2R1	SCGB1D1				TINAG	OR2B6
TAS2R13	SCGB1D2				TM4SF1	OR3A3
TBC1D3C	SCN4B				TM4SF5	OR51B4
TCERG1L	SCN7A				TMCO5A	OR5V1
TCL1A	SCN9A				TMEM116	OR6A2
TCN1	SCNN1B				TMEM138	OR7A5
TFF1	SEC31B				TMEM154	OTOA
TGFBR1	SEMG1				TMEM156	PABPC3
TGIF2LX	SERPINA4				TMEM175	PAEP
TICAM1	SERPINB10				TMEM184A	PANX3
TINAG	SERPINB2				TMEM19	PAPPA2
TLX2	SETBP1				TMEM40	PARVG
TMCO5A	SH2D1A				TMEM59	PATE2
TMEFF2	SH2D2A				TMPRSS11F	PAX4
TMEM100	SHANK1				TMPRSS8	PBX2P1
TMEM11	SIGLEC9				TNMD	PCDH11X
TMEM134	SIM1				TNR	PCDH17
TMEM156	SIRPB1				TNS4	PCDHB1
TMEM176A	SIRPD				TPSB2	PCDHB15
TMEM179	SLAIN1				TREM2	PCDHB2
TMEM184A	SLAMF7				TREML1	PCDHB3
TMEM204	SLC11A1				TRIM29	PCDHB5
TMEM207	SLC16A7				TRIM31	PCDHGA12
TNFRSF8	SLC22A6				TRIM49	PCDHGB4
TNFSF18	SLC32A1				TRIML1	PCOLCE
TNNT3	SLC36A2				TRIP6	PCP4
TNR	SLC36A3				TRPM6	PDE4B
TPO	SLC4A1				TRPV6	PDILT
TRIM31	SLC4A11				T-SP1	PEG3
TRIM49	SLC8A1				TSSK6	PGK2
TRIM74	SLIT2				TTC15	PGLYRP2
TRIML1	SLITRK1				UBD	PIPOX
TRPM8	SMR3B				UGT1A6	PLAC1
T-SP1	SNORD108				UGT3A2	PLCL1
TSPAN18	SNORD109B				UNC5CL	PLP1
TUB	SNORD116@				UNC93A	PMCHL1
UBD	SNORD64				UROS	POLL
UCN	SORCS1				VPS52	POLR3H
UGT2B7	SOX1				WFDC10B	POP1
UGT3A2	SOX3				WFDC5	POSTN
UNC5CL	SPAG16				WFDC8	POU3F4
UTS2D	SPAG6				WFDC9	POU4F3
VAMP5	SPATA21				XAGE2	PPBPL2
VWC2	SPIC				XAGE3	PPM1K
WBSCR17	SPINK7				XAGE5	PPYR1
WDR44	SPRR1A				XCR1	PRAMEF2
WDR52	SPRR1B				YTHDC1	PRB2
XDH	SPRR2A				ZACN	PRDM7
YPEL4	SPRR2D				ZBTB46	PRLHR
ZIC1	SPRR2E				ZDHHC16	PRSS1
ZIC5	SPRYD5				ZIC1	PRSS2
ZNF167	SRD5A1				ZIC3	PRTN3
ZNF177	SST				ZNF117	PSG1
ZNF280B	SSX4				ZNF177	PSG3
ZNF366	ST6GALNAC5				ZNF280A	PSG4
ZNF436	ST8SIA5				ZNF436	PSORS1C2
ZNF449	STAP1				ZNF454	PTGFR
ZNF454	STATH				ZNF511	PTN
ZNF502	STK31				ZNF536	PTPN20B
ZNF536	STK32B				ZNF560	PVALB
ZNF560	STMN2				ZNF606	PXT1
ZNF593	STMN4				ZNF610	PYDC2
ZNF80	STON1-GTF2A1L					QRFPR
	SULF1					RAB11FIP4
	SYN3					RAB34
	TAP1					RAX2
	TAS2R1					RBM46
	TAS2R8					RCHY1
	TBC1D3C					RDH8
	TCEB3C					REG1A
	TCERG1L					REG1P
	TCN1					REG3G
	TCP10					RFPL1
	TFAP2B					RFPL3
	TFDP3					RGAG1
	TGM4					RHAG
	TIGD5					RHO
	TLR7					RNASE2
	TMCO5A					RNASE3
	TMEFF2					RNF126
	TMEM116					RNF24
	TMEM129					RP3-398D13.1
	TMEM134					RXFP3
	TMEM179					S100A14
	TMEM215					SALL1
	TMPRSS11B					SALL3
	TMPRSS11F					SCGB1D1
	TMPRSS3					SCGB1D2
	TNFAIP2					SCN4A
	TNFRSF8					SCN4B
	TNFSF8					SCN7A
	TNNT2					SCN9A
	TNR					SCNN1B
	TNS4					SCO1
	TP63					SDC3
	TPSB2					SEC31B
	TREM2					SEMG1
	TRIM31					SERPINA4
	TRIM42					SERPINB10
	TRIM49					SERPINB2
	TRIM74					SETBP1
	TRIML1					SGK2
	TRPC6					SH2D1A
	TRPM6					SH2D2A
	TRPM8					SHANK1
	TSPAN4					SHANK2
	TSSK1B					SIGLEC7
	TUB					SIGLEC9
	TYRP1					SIM1
	UBD					SIRPB1
	UCN					SIRPD
	UGT3A2					SLAMF7
	UNC5C					SLC11A1
	UNC5CL					SLC12A1
	UNC5D					SLC16A7
	USH2A					SLC22A6
	USP54					SLC24A5
	VANGL1					SLC32A1
	VTN					SLC36A2
	VWC2					SLC36A3
	WASF3					SLC4A1
	WBSCR17					SLC4A11
	WFDC12					SLC5A4
	XCR1					SLIT2
	ZBTB32					SLITRK1
	ZBTB46					SMCP
	ZBTB7B					SMN2
	ZDHHC16					SMR3B
	ZIC1					SNORD108
	ZIC3					SNORD109B
	ZIC5					SNORD64
	ZNF157					SORCS1
	ZNF280A					SOX1
	ZNF43					SOX3
	ZNF436					SPAG6
	ZNF454					SPARC
	ZNF480					SPERT
	ZNF512B					SPIC
	ZNF560					SPINK7
	ZNF606					SPRR1A
	ZNF610					SPRR1B
	ZNF75A					SPRR2A
	ZNF80					SPRR2D
	ZP4					SPRYD5
	ZSCAN5A					SRC
						SRD5A1
						SRRM3
						SST
						SSX4
						ST6GALNAC5
						ST8SIA5
						STAP1
						STATH
						STK31
						STMN2
						STMN4
						STRC
						SULF1
						SYN3
						TAAR1
						TAP1
						TAS2R1
						TBC1D3C
						TCERG1L
						TCN1
						TCP10
						TERF2IP
						TEX13B
						TFDP3
						TFR2
						TGM2
						TGM4
						TLR7
						TMCO5A
						TMED6
						TMEFF2
						TMEM129
						TMEM134
						TMEM139
						TMEM179
						TMEM215
						TMEM43
						TMPRSS11B
						TMPRSS11F
						TMPRSS3
						TMPRSS9
						TNFRSF25
						TNFRSF8
						TNFSF8
						TNNT2
						TNR
						TNS4
						TP63
						TPSAB1
						TPSB2
						TREM2
						TRIM31
						TRIM42
						TRIM48
						TRIM49
						TRIM74
						TRIML1
						TRPC6
						TRPM6
						TRPM8
						TRPV5
						T-SP1
						TSPAN4
						TSSK1B
						TTC15
						TTN
						TUB
						TYRP1
						UBD
						UBL4B
						UCN
						UGT3A2
						UNC5C
						UNC5CL
						UNC5D
						UROS
						USH2A
						USP54
						USP6
						VTN
						VWA5B1
						VWC2
						WBSCR17
						WDR44
						WDR52
						WFDC12
						WNT16
						XCR1
						XDH
						ZBTB32
						ZBTB46
						ZBTB7B
						ZIC1
						ZIC3
						ZNF157
						ZNF177
						ZNF280A
						ZNF323
						ZNF43
						ZNF436
						ZNF449
						ZNF454
						ZNF536
						ZNF560
						ZNF606
						ZNF610
						ZNF75A
						ZNF80
						ZP4
						ZSCAN5A
