# Supplementary material for: The Identification of Specific Methylation Patterns across Different Cancers
Source: PLoS One. 2015 Mar 16;10(3):e0120361. doi: 10.1371/journal.pone.0120361 (PMC4361543; doi:10.1371/journal.pone.0120361)
Supplement: S4 Table — (XLS) [file pone.0120361.s004.xls]

## Sheet: Sheet1
ANKRD45
ST8SIA5
B3GNT5
RIT2
FXC1
KCNK16
PCDHB15
MLC1
TSPAN32
TMPRSS11B
KCNJ2
PTN
DNAJB8
RXFP3
BBOX1
XDH
KRTAP10-8
SLC4A1
CYP11A1
LRRC41
IL26
TAS2R60
IRS4
OR2S2
HSPB6
SALL1
MYL4
CRTAM
SEPT14
SLC17A1
CFHR5
IGF1
HSD17B2
SEMG1
TMEM139
CHRDL1
SNORD64
PXT1
ANXA1
OR2B6
CD300C
GAL3ST3
MMP7
NID1
CPXM2
TICAM1
LYG1
MSC
KRTAP9-3
DNAI1
TFDP3
C8A
TRIM74
REEP6
MTM1
LCE3E
DEC1
HOXC13
TMEM204
C18orf20
UCN
KCNAB3
KCNK3
AATK
MSH3
HEPH
MMRN2
FGFR1
AP3S2
MTNR1B
AGR3
HLA-DRB5
ZSCAN5A
ADAM7
GPR143
FTHL17
MBL2
SLC13A1
DNAJB1
SH2D1A
EVC
PAX4
FFAR3
PCOLCE
PLEK
SYN3
TMEM184A
PTPN20B
ST6GALNAC5
TRPM8
GPR83
PTPN22
CYP2F1
FAM129C
XAGE5
LRFN5
TMEM19
TGM2
LASS1
ZNF454
POU3F4
C5AR1
ALKBH1
GRM8
OR7C2
ACSBG2
SLC44A2
SIGLEC9
IQCF2
ELANE
SPAG16
WFDC5
TRPM6
TERF2IP
C12orf34
TCP10
UGT2B7
PHF20
CCL3L3
SEPT10
SLC8A1
OGDH
CLDN16
CLC
MEOX1
PLUNC
SYNGR3
ZACN
SPAG11B
APCDD1L
MRVI1
CST7
KRT39
FOLH1B
SLC16A7
ZC3H7A
ZDHHC16
KRT28
GPR55
ZNF43
PPP3R2
FOXE1
GML
CNGA3
PAQR6
EVI2A
A2ML1
PLA2G2A
MSMB
SPRR2D
NCRNA00161
DNAJA4
TRPV6
PLEKHB1
TNNT3
GYPC
C3
TRIM31
GJA10
ATP4A
FAM19A4
RIN2
ADIG
BDNF
SLC38A10
KRTAP19-1
NDUFA8
CABP5
BANF2
C18orf16
PANX3
KRT26
LRIT1
PPM1K
C8G
BCHE
TSPAN8
FOXD4L1
SLC24A5
FAM167B
ZNF75A
MAP3K14
ARID3A
FAM26D
TMEM156
SLC36A3
TLX2
TMCO5A
BDKRB1
TRAM1
PBX2P1
TRIM29
PRKG2
EMILIN1
C10orf92
OPN4
ZNF117
LRRC17
FCN1
SNORD109B
SLC22A6
SEC31B
C16orf35
DEFB119
HTN3
KRTAP20-2
TMEM59
F7
ODF3L2
GALNT5
TFR2
PLXNB1
FYB
RAG1
CNGB3
LIPE
RNASE2
PTPN5
NUCB1
DDX49
CD40
RNF145
FGD4
FAM135B
GBGT1
MRGPRX2
KLHDC7B
SNRPA
GOLGA9P
KCNE3
DLGAP4
TAP1
CYP11B2
POF1B
MAPK10
FGF6
EPX
C10orf81
SCN4A
ATP6V1G3
LDHAL6A
HYI
SLC38A4
ACPT
MOG
MYOT
GIP
CDX2
GYPE
SPAM1
DBH
CD53
C13orf36
HIST1H2BJ
TFAP2B
ECEL1
AKNA
SLC10A4
CST1
NEBL
PSG3
TMEM11
KCNQ5
CEL
CXCL11
C3orf32
DTX1
AKR1C2
TRPV5
SNORD116@
ARHGAP15
HOXD4
APOBEC3B
SLAIN1
PSG4
GPR64
MYH1
HBG2
MGST1
MYO16
C12orf59
ASAH2
C1orf64
CROT
PABPC3
ZNF366
PAEP
C14orf166B
ECM1
CNGA1
RDH5
KCNJ13
GZMK
HOXA3
PTGFR
LRRC25
MLN
DEFB125
MAGEA9
OR7A5
KRT15
C10orf99
C11orf39
OR1G1
OR1D2
MMP20
SYTL1
IL1F7
EMR1
MFRP
RDH8
XCR1
KCNA4
FAIM3
USP54
STAP1
MUC15
SH2D2A
MAGEB6
ANXA9
NR1I3
CCDC81
UNC5CL
SLC32A1
KLRC1
DCD
STRC
IL1RL2
MT1G
TEX13B
HCK
COG2
PNLIP
ZNF80
FXYD2
CSTA
PROX1
C20orf151
ART1
LAMB3
ABCA8
FAM110A
CARD14
PGLYRP2
OTOA
OR6A2
ZNF502
LCN1
MIA2
KLHL6
SLC25A18
SERPINB2
FES
VWA5B1
GJB5
S100A3
CAMKK1
RNF113A
PCDHGB4
SIM1
GTSF1
GC
SLC22A11
G6PC2
LCN15
GABRB1
KRT24
BHMT2
PHB2
PATE2
CDH18
NTM
PCBP3
BFSP2
ZIC1
MYF5
LYST
OR2H1
FURIN
DEFB103A
IL23A
MAGEC1
KIR3DX1
EGF
REG1P
SSX4
C3orf22
NHLH2
ATP2B2
TMEM179
CD248
DSCR10
NALCN
GAGE4
KRTAP6-2
RIMS3
CEACAM4
CCL14
BVES
UNC13D
AKR1C4
SIRPB1
SOX3
EXOC3L2
C19orf42
LARP1
FAM9B
RIMBP2
TMC8
CNGA2
IGK@
FLJ44674
ZNF511
MPI
S100A14
SOX10
TANK
CCDC27
C13orf16
HOXA10
NGB
PCDHB2
FAM193A
RHAG
IFLTD1
CPN1
B4GALT6
ADAMTS4
KRT8
ACAP3
TYRP1
SCN4B
DISP1
KRTAP13-4
DPYSL4
DYDC2
XAGE2
PRB2
CHAT
SHANK1
DCST2
C7orf53
PRRT1
PDILT
CCL20
TNMD
SMN2
IL22
TNNT2
ANKDD1A
BARD1
IL34
JRK
ZNF177
ZNF157
CASP14
OTUD7A
OR10J1
AMPD1
APOA2
LOR
SPAG6
ZNF593
LRRC50
NCRNA00152
RANBP1
LGALS4
RAB11FIP4
C1QTNF7
USH2A
APOBEC3A
FBXO17
FCRL2
ARR3
TBC1D3C
OLAH
TMEM176A
HPGDS
CIDEA
CNTNAP4
GNG4
SMCP
TGFBR1
TGM3
FCGR3A
CLPS
SLC6A13
ZNF167
CST11
VTN
CD200
IL18
EBF1
RUNX1T1
FMO9P
DKK4
CTSK
IL4I1
SGK2
HNF4G
SIGLEC1
SPINK7
MSR1
CCL4
NEURL3
RS1
CLEC4M
TAS2R1
PAPPA2
SOST
GYPA
TUB
LGALS12
RBM46
GABRG3
SST
TINAG
ACE2
OLIG3
WBSCR17
ITIH3
ABCB5
EDA2R
CAMP
SCNN1B
ECHDC3
ISG20L2
MYL1
HRASLS5
TNFSF18
TRIM42
GPR1
MXRA5
GRM1
MAGEA3
GPX2
KIR3DL1
ESRRB
DSC1
PYDC2
TTC15
PCDH11X
ZNF536
ACSL5
UGT1A6
CCK
PRAP1
GAL3ST1
ZNF480
TMEM129
ACPP
RETNLB
MAS1
MAS1L
MORC1
ENPP2
SETBP1
ASB16
FHL5
CES7
PCDHGA12
PSG1
UBD
IL1F9
ZIC3
GRIN2A
LCE1C
LPAL2
TMEM40
GJB7
COG8
UBL4B
SPERT
KRT33B
SPRR1A
AGXT2
BCOR
CCDC70
SH3TC1
C1QTNF9
TNFRSF8
TMEM207
CPO
GGT6
TMEFF2
LMX1A
MEP1A
REG3G
SOX15
FMO1
S100A16
C22orf23
LCE1E
NUP50
S100A8
WASF3
SPIC
UROS
SIRPD
MIA
LGALS14
NLRP9
FFAR1
SCGB1D2
CTNNA3
CD86
FAM91A1
KLK9
SLC11A1
CHODL
SLC28A1
KRT6A
GNA13
KIR2DL1
ADAM21
SPINLW1
GPT
LIN28
BLK
SURF2
CLCNKB
CDC45L
ALS2CR11
KRT81
NNMT
DARC
POPDC2
ADCYAP1R1
FILIP1
CDH20
FSD1
TMEM134
KLK15
HYAL2
OPALIN
NFAM1
SERPINA4
WNT16
TNFRSF25
STATH
BATF
BMP10
DPP6
GPR26
WFDC9
TMEM154
PRLHR
MRGPRX1
ANGPTL1
RHO
TMEM100
CCDC47
CLDN19
GAPT
C4orf50
MS4A3
C16orf78
DPPA2
EFEMP1
UTS2D
DMRTC1
ANGPT2
MOCS1
IGSF21
TAAR6
ATP6V0A4
FLJ34503
PRAMEF2
DEFB4
FPR1
FMNL1
OLFM2
FAM83A
ARHGDIB
TRIP6
PODNL1
FSHB
SPINK2
ACSS3
RAB24
DEFA3
PPBPL2
TAGLN
MAGEA8
TPSAB1
DNAJB13
HOXB1
PARVG
CPA1
COL3A1
ZNF610
PRDM11
FMR1NB
COL9A1
CD163
CD37
SORCS1
ARMC3
KRT14
LUM
FLJ38379
CD1B
KIAA0240
FLJ44881
ZDHHC11
INS
MFAP4
CBLN1
DEFB106A
ALOX12
FLJ27255
FASTKD3
EIF4E
PTPRS
CLEC4D
MS4A1
PGK2
MFSD7
C7orf29
IL20
LIMS3
YPEL4
ZIC5
LPAR3
CCL18
FAM74A4
CNR2
NRN1
CHRNA6
LEFTY2
MAGED4B
KRT27
AMY1A
LSP1
SPRYD5
FAP
KCNJ1
CRYGD
HTR2B
NUS1
SCGB1D1
C20orf185
ACOT13
SLC5A12
ATP1A2
CYP1A2
CYP26C1
C14orf39
USP6
ADAM29
TMPRSS9
C14orf49
RFPL3
OR51B4
ADCYAP1
IFNA17
BTC
PRSS2
TCN1
KRTAP19-2
PPEF1
SDPR
GPR97
LILRB1
PROK1
SERPINA7
GJD4
KCNS2
FAM65B
ISLR
CHRNA1
RNF126
CD80
GPSM1
GPR77
ACR
CLIC3
HOXD12
ID4
RXFP4
POSTN
APOL5
RCHY1
CFI
ITGAD
VPREB1
FOXRED2
KRT4
T-SP1
RNASE3
GYS2
C1orf158
MMP14
TREM2
MS4A4A
C8orf46
POU4F3
FBXW10
NKAIN4
TRIM49
KIF12
OR3A3
TCEB3C
CYGB
POLL
STXBP6
NODAL
RAX2
TCL1A
CYP4Z1
ACOT11
FAM128B
SRRM3
UNC5C
GPR128
FSCN1
SYT3
IL1R2
CHI3L2
COLEC10
ADORA1
TMEM175
PLA2G2D
GRIK5
CYP2C18
PLCL1
OR8B8
TLR7
FGA
PRSS7
GPR152
SRD5A1
TMPRSS3
PMP2
C9orf84
IFNG
CCL8
NAPSA
SLC12A1
ERP27
C1orf177
CD28
ALDH8A1
SLITRK3
TPSB2
ZNF449
CAMK2A
KRTAP19-5
DEFA1
DBC1
KRT20
TMEM43
SPDEF
STK31
C6orf122
GNE
INSL4
IPCEF1
SPRR2A
FBXL22
DEFB105A
CCDC105
CEP76
DBNDD1
MUC17
LGI1
TNFSF8
EPHX1
CDR1
CX3CL1
MAPK8
PRTN3
NR5A2
HBE1
NPBWR1
CPA3
KCNJ12
PVALB
UNC93A
NLRP11
F10
ACVR1
CHRNB3
GIF
DEFB126
MAGEA6
HLA-DQA2
CXCL9
TAAR2
VAMP5
TNS4
CLEC1A
SLC20A2
MCHR2
RAI2
PLAC1
FCGR3B
ITIH2
LILRA1
GPR42P
MBTD1
SPARCL1
CALN1
MMP26
ELSPBP1
LRRC7
TPO
LTF
S100A2
HIST1H2AC
C2
ATP4B
MRGPRX3
APCS
NTF3
MOBP
CXCL1
TMEM138
GSTA3
TRPC6
BCAS1
IGHG1
WDR44
GSDMB
SPNS3
IL25
HYLS1
SGMS2
HNF4A
SNCG
AMDHD1
LOC284837
ZP4
SEMG2
CCL1
C19orf33
TMEM116
CRNN
C1orf150
LACRT
OR2F1
OIT3
HOXA4
FEZF2
C12orf51
C1QB
GLYAT
SLC36A2
C21orf7
NOS3
NPR2
KBTBD4
RAB34
OR5I1
DEFB118
TMPRSS11F
CYP11B1
IGHG3
VWC2
ZNF280B
RNF133
NXNL1
CEACAM7
DYNC1I1
GPR56
POP1
RNF24
REG1A
SRC
HBB
NCRNA00158
ZNF606
NR0B2
MGAT4A
SLC39A2
SLAMF7
ALOX12B
PDE4B
SOX1
GPR84
PPYR1
KCNH5
NR1H4
FGF10
C2CD2
MAGEA1
S100A10
SDC3
RPA3
THOC6
C6orf218
MAFB
PCDH17
POLR3H
FGF16
NOTCH4
LILRB5
CLEC12A
ABCA9
TCERG1L
COL17A1
GFAP
XAGE3
CMTM5
LCE5A
SCN7A
CD209
GPR109B
PEG3
TSPAN18
SGSH
MPDZ
MKRN3
RGAG1
STK32B
CAPSL
IMPG1
DSCR9
IYD
LCP2
TAS2R8
DNASE1L2
COL4A1
STK19
SPATA21
GPR142
KRTAP13-3
GLI2
TGIF2LX
SPP2
BTNL2
MOS
ACTG2
OFCC1
PCDHB3
KIAA0125
ZNF560
TM4SF1
FAM124B
ENTPD1
TAS2R13
SHANK2
MORF4
OR10H3
PCDHB1
ZNF438
PSORS1C2
LOC84931
MAMDC4
ACMSD
TTN
GLIPR1
TCL1B
MSLN
SULF1
USHBP1
FLG
METTL4
IGKV7-3
IFNA1
TSSK1B
GDEP
SLITRK1
TNFAIP2
ZNF512B
NMUR2
MTSS1
ATP6V0D2
C10orf111
ERAS
SERPINB10
C15orf32
CEACAM19
CD300LF
KAAG1
CLEC18A
UNC5D
CUL7
HS3ST2
TGM4
CD84
QRFPR
GPD2
LYZ
CLEC5A
VANGL1
CPS1
TRIML1
GCNT3
C12orf36
KCNE2
TRIM48
ENPP6
GALNT8
PCP4
DCAKD
OR5V1
ZNF323
MAGEA12
OR1A2
CATSPER2
MS4A12
VPS52
FCGR1A
DLC1
GRAP
KCNC2
LILRA3
LOC284805
SEMA4A
TAAR1
WFDC12
PNLIPRP1
AHSG
KRTAP15-1
MUC5AC
ELMOD3
FXYD1
GRM4
ANKRD33
HLA-DQB2
MYH4
MASP1
JAKMIP3
WFDC10B
SLURP1
BLZF1
DYX1C1
WFDC8
ASB5
KIR3DL3
CLRN3
MUC13
ARSE
G6PC
ASF1A
LTC4S
HLA-DOB
C22orf15
FUT5
TIMM17B
BRS3
CST2
APBA3
STMN4
AMT
KCNK18
TMED6
NUMA1
RP3-398D13.1
LY9
CPXCR1
KRT6B
ALAS2
NPVF
ZBTB7B
TSSK6
SPARC
DDR2
C2orf47
CSAG2
GPR87
MAGEB4
TSPAN4
SMR3B
LGALS8
WDR52
ANKRD1
CEACAM1
PCDHB5
DNTT
ZNF436
ASB17
S100A12
CCDC89
GUCA1A
TREM1
OR10A5
TMPRSS8
KRTAP21-1
EFCAB1
KRTAP22-1
FLJ45964
SLIT2
CD69
PRAME
PDE1B
HKDC1
PLP1
LOC284912
SIGLEC7
NPBWR2
CBLC
TAAR8
HSP90AA2
ANKMY2
KLK11
MED22
TREML1
CD300E
SALL3
PMCHL1
HAS1
LCE2A
GATAD2B
BPI
ACOX2
ANXA4
CA1
YTHDC1
STMN2
LCE3C
LDOC1
B3GALT1
SULT2B1
C4orf26
MMP10
KRT79
NRG1
OBP2B
ADAMTSL3
CDA
PHYHD1
CRISPLD2
AOAH
TFF1
TMEM88
SLC4A11
STON1-GTF2A1L
PLEKHA6
MAPK4
HOXB2
DEFB129
CDH4
NDP
C6orf155
ITPRIP
OLIG2
ZNF280A
SCG5
TIGD5
C20orf197
HDC
TMEM215
PZP
ZBTB46
ZBTB32
TNR
C2orf40
PAX5
FCRL1
FBXO2
SLC22A9
CP
TM4SF5
PDYN
KLK3
CDH5
FXYD3
SELENBP1
HSD17B6
LCE4A
AHSP
PRDM7
SPRR2E
CES1
PIPOX
DNAH5
IFNA21
GGT5
LRRC3B
ENPP3
MARCH1
ACSM2B
FAM176A
PDE4A
SCN9A
SCO1
HTRA4
TP63
GRIA2
GPR123
C6
GAGE2C
SLC5A4
PRSS1
GALNTL5
SNORD108
NBPF15
IFNA8
HYAL1
KLRB1
SPRR1B
AGR2
PFDN2
NDN
CD1C
BCL2L14
RFPL1
CSF2
UGT3A2
OR12D3
ITIH5L
IL11RA
KCTD1
SOAT2
GPLD1
GNRH2
SCN3B
CBFA2T3
ACER1
NCRNA00175
CCL13
AFF3
IL2RG
CRCT1
H2AFY
ADIPOQ
