# Supplementary material for: The Identification of Specific Methylation Patterns across Different Cancers
Source: PLoS One. 2015 Mar 16;10(3):e0120361. doi: 10.1371/journal.pone.0120361 (PMC4361543; doi:10.1371/journal.pone.0120361)
Supplement: S5 Table — (XLS) [file pone.0120361.s005.xls]

## Sheet: Sheet1
CATEGORY	TERM	NAME	COUNT	GENE	FDR
BP	GO:0006952	defense response	103	DEFB106A, S100A8, MASP1, ANKRD1, CXCL11, TLR7, ADORA1, APOA2, LILRA1, LILRA3, PGLYRP2, HIST1H2BJ, IFNG, REG3G, CFI, TPSB2, C5AR1, PLUNC, IL25, DEFB105A, CD40, IL22, C20ORF185, WFDC12, C1QB, UNC13D, LILRB5, DARC, GAGE4, LYST, PLA2G2A, DEFA3, DEFA1, CLEC5A, PLA2G2D, DEFB125, CCL8, DEFB129, DEFB126, BDKRB1, CX3CL1, CCL4, AHSG, SLC11A1, IFNA1, IL23A, INS, CNR2, SCN9A, IFNA8, UCN, IL1RL2, CD300C, SLAM…	7.37064e-14
BP	GO:0006955	immune response	100	MASP1, IL18, VTN, CXCL11, TLR7, TNFSF18, LILRA1, LILRA3, PGLYRP2, IFNG, MS4A1, CLEC4D, CFI, POLL, CRTAM, C5AR1, PLUNC, HLA-DQA2, CNGA1, CLEC4M, C20ORF185, LILRB1, C1QB, UNC13D, LILRB5, CST7, LYST, CD300LF, DEFA1, KIR2DL1, CLEC5A, KIR3DL1, CCL1, IL1R2, ENPP2, ENPP3, CCL8, CX3CL1, CCL4, SLC11A1, IL23A, CNR2, HLA-DRB5, HLA-DOB, ARHGDIB, IL1RL2, CD300E, CD300C, SLAMF7, TINAG, CD209, ITGAD, TREML1, IG…	3.99646e-09
BP	GO:0042742	defense response to bacterium	29	DCD, DEFB106A, DEFB125, DEFB129, DEFB126, HTN3, SLC11A1, CST11, CCL20, SPAG11B, PGLYRP2, HIST1H2BJ, IFNG, DEFB118, LTF, DEFB119, RNASE3, HCK, DEFB103A, CAMP, LYZ, DEFB105A, S100A12, WFDC12, BPI, LYST, PLA2G2A, DEFA3, DEFA1	3.31647e-06
BP	GO:0009617	response to bacterium	37	DCD, DEFB106A, DEFB125, DEFB129, DEFB126, BDKRB1, HTN3, GPX2, SLC11A1, CST11, CCL20, PGLYRP2, SPAG11B, IFNG, TICAM1, HIST1H2BJ, DEFB118, LTF, NOS3, NR1H4, DEFB119, RNASE3, ATP4B, CAMP, HCK, DEFB103A, LYZ, DEFB105A, CPS1, S100A12, WFDC12, BPI, LYST, DEFA3, PLA2G2A, DEFA1, MGST1	8.15808e-05
BP	GO:0007398	ectoderm development	37	LOR, KRT6A, KRT6B, LCE5A, LCE3C, COL3A1, FGF10, TP63, SPRR2E, GLI2, LAMB3, COL17A1, KRT27, SPRR2D, SPRR2A, ALOX12B, TGM3, KRTAP21-1, ZBTB7B, LCE4A, NTF3, ANXA1, EDA2R, GJB5, LCE2A, LCE1E, CASP14, SPRR1A, FLG, HOXC13, LCE1C, SPRR1B, KRT15, KRT14, FOXE1, LCE3E, CSTA	0.000183185
BP	GO:0006811	ion transport	93	KCNC2, KCNK16, SLC36A2, KCNAB3, SLC5A4, SLC44A2, SCN3B, SLC20A2, GABRB1, KCNK18, GRIK5, SLC22A11, KCNJ12, CNGB3, KCNJ13, KCNQ5, ATP2B2, NMUR2, TRPV5, LTF, SLC22A6, SLC4A1, SCN7A, NALCN, CHRNA6, TRPV6, CHRNA1, XCR1, ATP6V0D2, GABRG3, TRPM6, TRPM8, ATP4A, ATP4B, GRIN2A, SLC24A5, GIF, CNGA3, TCN1, CNGA1, CNGA2, CLIC3, CATSPER2, ATP6V1G3, KCNH5, CLDN16, FXYD1, FXYD2, MBL2, SLC38A4, FXYD3, TFR2, ENPP3…	0.000274466
BP	GO:0008544	epidermis development	34	LOR, LCE5A, LCE3C, COL3A1, FGF10, TP63, SPRR2E, GLI2, LAMB3, COL17A1, KRT27, SPRR2D, SPRR2A, ALOX12B, TGM3, KRTAP21-1, LCE4A, NTF3, ANXA1, EDA2R, GJB5, LCE2A, LCE1E, CASP14, FLG, HOXC13, SPRR1A, LCE1C, SPRR1B, KRT15, KRT14, FOXE1, LCE3E, CSTA	0.000763816
BP	GO:0006954	inflammatory response	49	S100A8, MASP1, CXCL11, TLR7, ADORA1, APOA2, AOAH, TICAM1, CCL3L3, REG3G, CFI, CFHR5, XCR1, APCS, IL25, LYZ, CD40, NFAM1, IL22, C8G, CD163, C8A, SIGLEC1, C1QB, UNC13D, DARC, PLA2G2D, ACVR1, CXCL1, MBL2, C3, C6, CXCL9, CCL8, BDKRB1, CCL4, AHSG, SLC11A1, IL23A, CCL20, INS, CNR2, SCN9A, C2, UCN, ANXA1, CCL18, S100A12, CCL13	0.000974536
BP	GO:0030001	metal ion transport	62	KCNC2, KCNK16, KCNAB3, SLC5A4, SLC20A2, SCN3B, KCNK18, KCNJ12, KCNJ13, KCNQ5, ATP2B2, NMUR2, TRPV5, LTF, NALCN, SCN7A, TRPV6, XCR1, TRPM6, TRPM8, ATP4A, ATP4B, SLC24A5, GRIN2A, GIF, TCN1, CNGA1, CATSPER2, KCNH5, SLC38A4, FXYD2, TFR2, KCNA4, CCL8, SLC38A10, KCNJ2, KCNJ1, SLC11A1, KCNS2, FTHL17, SCN9A, KCNE2, SCNN1B, CAMK2A, SLC39A2, KCNE3, SCO1, SLC8A1, SLC12A1, TRPC6, KCTD1, SLC10A4, ATP1A2, KCNK…	0.00198117
BP	GO:0031424	keratinization	14	LOR, LCE4A, LCE3C, LCE5A, LCE2A, SPRR2E, LCE1E, SPRR2D, SPRR1A, SPRR2A, SPRR1B, LCE1C, TGM3, LCE3E	0.00774896
BP	GO:0006812	cation transport	68	KCNC2, KCNK16, SLC36A2, KCNAB3, SLC5A4, SLC44A2, SLC20A2, SCN3B, KCNK18, KCNJ12, KCNJ13, KCNQ5, ATP2B2, NMUR2, TRPV5, LTF, SCN7A, NALCN, TRPV6, XCR1, ATP6V0D2, TRPM6, TRPM8, ATP4A, ATP4B, GRIN2A, SLC24A5, GIF, TCN1, CNGA1, CATSPER2, ATP6V1G3, KCNH5, FXYD2, SLC38A4, TFR2, KCNA4, CCL8, SLC38A10, KCNJ2, KCNJ1, SLC11A1, KCNS2, FTHL17, SCN9A, KCNE2, SCNN1B, CAMK2A, SLC39A2, KCNE3, SCO1, SLC8A1, SLC12A…	0.00984954
BP	GO:0009913	epidermal cell differentiation	18	LOR, LCE4A, LCE5A, LCE3C, ANXA1, LCE2A, SPRR2E, GLI2, LCE1E, FLG, SPRR2D, SPRR1A, LCE1C, SPRR2A, SPRR1B, TGM3, LCE3E, CSTA	0.0117728
BP	GO:0030216	keratinocyte differentiation	17	LOR, LCE4A, LCE5A, LCE3C, ANXA1, LCE2A, SPRR2E, LCE1E, FLG, SPRR2D, SPRR1A, LCE1C, SPRR2A, SPRR1B, TGM3, LCE3E, CSTA	0.0152537
BP	GO:0009611	response to wounding	65	GNA13, MASP1, S100A8, FGF10, CXCL11, TLR7, ADORA1, APOA2, AOAH, TICAM1, CCL3L3, SOX15, CFI, REG3G, CFHR5, XCR1, NRG1, APCS, F10, LYZ, GRIN2A, IL25, NFAM1, CD40, F7, IL22, CD163, C8G, C8A, C1QB, SIGLEC1, UNC13D, HNF4A, DARC, SERPINB2, PLA2G2D, ACVR1, CXCL1, MBL2, C3, C6, COL3A1, CXCL9, CCL8, BDKRB1, CCL4, AHSG, SLC11A1, IL23A, CCL20, FGA, INS, CNR2, SCN9A, C2, SCNN1B, ENTPD1, UCN, PLEK, ANXA1, IGF…	0.0177737
BP	GO:0015672	monovalent inorganic cation transport	44	KCNC2, SLC38A4, KCNK16, FXYD2, SLC36A2, KCNAB3, SLC5A4, SLC20A2, SCN3B, KCNK18, KCNA4, SLC38A10, KCNJ12, KCNJ2, KCNJ1, KCNJ13, KCNQ5, KCNS2, SCN9A, KCNE2, NALCN, SCN7A, SCNN1B, ATP6V0D2, KCNE3, SLC8A1, SLC12A1, ATP4A, ATP4B, SLC24A5, KCTD1, SLC10A4, ATP1A2, CNGA1, KCNK3, SLC4A11, SLC17A1, SLC13A1, SCN4B, ATP6V1G3, ATP6V0A4, SCN4A, KCNH5, SLC5A12	0.036617
BP	GO:0007267	cell-cell signaling	68	FGF6, INSL4, IL18, FGF16, FCRL2, GRIK5, FGF10, TP63, LPAR3, GLI2, CXCL11, TNFSF18, ADORA1, KCNQ5, BDNF, SH2D1A, NMUR2, CHRNA6, CHRNA1, CHAT, GABRG3, PCDHB5, PCDHB3, NPBWR1, GRIN2A, PCDHB2, IL26, PDYN, IL22, GRM1, GRM4, CBLN1, CD86, CD80, GRM8, GPR56, IL1F9, WNT16, GRAP, NDP, FFAR1, CXCL9, CCL8, PANX3, CCL4, ADCYAP1, CCL20, INS, SYN3, TSPAN32, APBA3, MLN, PLP1, NTF3, DLGAP4, ATP1A2, DBH, CCL18, KC…	0.135714
BP	GO:0001906	cell killing	9	DCD, CRTAM, UNC13D, LYST, DEFA3, DEFA1, SLAMF7, HTN3, S100A12	0.261373
BP	GO:0030212	hyaluronan metabolic process	6	HYAL1, HYAL2, ITIH5L, HAS1, ITIH2, ITIH3	0.291681
BP	GO:0007610	behavior	55	TAS2R1, SNCG, IL18, OBP2B, FGF10, CXCL11, ZIC1, ATP2B2, BDNF, MRGPRX2, NMUR2, CCL3L3, IFNG, XCR1, CHAT, C5AR1, CYP11A1, GRIN2A, GRM1, SLIT2, GRM4, LYST, DEFA1, CXCL1, CCL1, PRLHR, CCK, ENPP2, PPYR1, FPR1, CXCL9, CCL8, CX3CL1, CCL4, PLCL1, CCL20, PDE1B, BCHE, CNR2, SCN9A, PTN, HPGDS, UCN, RNASE2, BRS3, ATP1A2, GPR77, DBH, CCL18, FEZF2, CCL13, CCL14, ACE2, NHLH2, CMTM5	0.30744
BP	GO:0045087	innate immune response	23	MBL2, MASP1, PLUNC, C3, IL1RL2, C6, SLAMF7, TLR7, C20ORF185, C8G, C8A, C1QB, SLC11A1, UNC13D, IL23A, LYST, FCGR1A, PGLYRP2, DEFB118, C2, CFI, CFHR5, TREML1	0.383383
BP	GO:0006814	sodium ion transport	22	FXYD2, SLC38A4, SLC8A1, SLC12A1, SLC5A4, SCN3B, SLC20A2, ATP4B, SLC24A5, SLC38A10, SLC10A4, ATP1A2, SLC4A11, SLC17A1, SCN9A, SLC13A1, SCN4B, SCN7A, NALCN, SCNN1B, SCN4A, SLC5A12	0.439081
BP	GO:0018149	peptide cross-linking	9	LOR, SPRR1A, SPRR1B, COL3A1, ANXA1, TGM2, TGM3, TGM4, CSTA	0.489452
BP	GO:0006959	humoral immune response	16	MBL2, MASP1, C3, C6, PAX5, C8G, C8A, C1QB, SH2D1A, LTF, C2, CFI, TREM1, CFHR5, TREM2, CD28	0.566549
BP	GO:0002252	immune effector process	22	POLL, MBL2, CRTAM, MASP1, MSH3, C3, C6, SLAMF7, LY9, DBH, TLR7, C8G, C8A, SLC11A1, C1QB, UNC13D, LYST, TICAM1, FCN1, C2, CFI, CFHR5	0.67107
BP	GO:0002526	acute inflammatory response	18	MBL2, APCS, MASP1, C3, C6, IL22, AHSG, C8G, CD163, C8A, C1QB, APOA2, INS, C2, CFI, REG3G, CFHR5, ACVR1	0.713346
BP	GO:0007586	digestion	17	PNLIP, SOAT2, UCN, STATH, PPYR1, PRSS1, UGT1A6, AKR1C2, CEL, CLPS, PRSS2, ACE2, MEP1A, MUC5AC, TFF1, SST, AMY1A	0.895556
BP	GO:0030855	epithelial cell differentiation	22	LOR, LCE4A, LCE5A, LCE3C, ANXA1, TP63, LCE2A, SPRR2E, PROX1, LCE1E, SPRR1A, FLG, SPRR2D, LCE1C, SPRR1B, SPRR2A, KRT14, NOTCH4, TGM3, LCE3E, KRT4, CSTA	0.909003
BP	GO:0006935	chemotaxis	24	CCL1, CXCL1, RNASE2, C5AR1, ENPP2, CXCL9, FPR1, FGF10, CCL8, GPR77, CX3CL1, CXCL11, CCL4, SLIT2, CCL18, CCL13, CCL14, CCL20, LYST, CCL3L3, IFNG, DEFA1, XCR1, CMTM5	1.27325
BP	GO:0042330	taxis	24	CCL1, CXCL1, RNASE2, C5AR1, ENPP2, CXCL9, FPR1, FGF10, CCL8, GPR77, CX3CL1, CXCL11, CCL4, SLIT2, CCL18, CCL13, CCL14, CCL20, LYST, CCL3L3, IFNG, DEFA1, XCR1, CMTM5	1.27325
BP	GO:0002449	lymphocyte mediated immunity	14	MBL2, CRTAM, C3, C6, SLAMF7, LY9, C8G, C8A, SLC11A1, C1QB, UNC13D, LYST, CFI, C2	1.72825
BP	GO:0015669	gas transport	7	IPCEF1, CYGB, NGB, HBG2, HBE1, RHAG, HBB	1.80874
BP	GO:0007155	cell adhesion	71	DLC1, FGF6, MTSS1, SLURP1, VTN, POSTN, LY9, DDR2, SDC3, CDH20, FXC1, CEACAM1, RS1, PCDHGA12, PARVG, CNTNAP4, PCDHB5, PCDHB3, PCDH11X, PCDHB1, PCDHB2, PTPRS, CPXM2, CTNNA3, CLEC4M, PCDHGB4, CD84, SIGLEC1, HAS1, SIGLEC7, GPR56, MFAP4, CLDN16, MIA, CLDN19, GNE, COL3A1, PCDHB15, CRNN, CX3CL1, CDH4, CCL4, SIGLEC9, CDH5, SRC, ISLR, COL9A1, LAMB3, COL17A1, ANXA9, TNR, MSLN, DEFB118, ENTPD1, SPAM1, PLEK,…	2.2721
BP	GO:0015671	oxygen transport	6	IPCEF1, CYGB, NGB, HBG2, HBE1, HBB	2.33123
BP	GO:0022610	biological adhesion	71	DLC1, FGF6, MTSS1, SLURP1, VTN, POSTN, LY9, DDR2, SDC3, CDH20, FXC1, CEACAM1, RS1, PCDHGA12, PARVG, CNTNAP4, PCDHB5, PCDHB3, PCDH11X, PCDHB1, PCDHB2, PTPRS, CPXM2, CTNNA3, CLEC4M, PCDHGB4, CD84, SIGLEC1, HAS1, SIGLEC7, GPR56, MFAP4, CLDN16, MIA, CLDN19, GNE, COL3A1, PCDHB15, CRNN, CX3CL1, CDH4, CCL4, SIGLEC9, CDH5, SRC, ISLR, COL9A1, LAMB3, COL17A1, ANXA9, TNR, MSLN, DEFB118, ENTPD1, SPAM1, PLEK,…	2.35742
BP	GO:0048878	chemical homeostasis	55	GNA13, CYP11B1, CYP11B2, LPAR3, ADORA1, ATP2B2, APOA2, ALAS2, NMUR2, LTF, CHRNA6, OLIG2, SLC4A1, CHRNA1, XCR1, C5AR1, TRPM8, ATP4A, RXFP3, ELANE, GRIN2A, CCDC47, G6PC, HNF4A, FXYD1, CCL1, CLDN16, CCK, TFR2, FFAR1, BDKRB1, SLC11A1, INS, FTHL17, TGM2, GAL3ST1, SCO1, SOAT2, PLP1, SLC8A1, NTF3, TRPC6, IGF1, ATP1A2, CPS1, DBH, RHAG, ADIPOQ, TMPRSS3, CCL13, CCL14, SLC4A11, CP, NR5A2, ATP6V0A4	2.49808
BP	GO:0006813	potassium ion transport	23	KCNC2, KCNK16, FXYD2, SLC12A1, KCNAB3, ATP4A, ATP4B, KCNK18, KCNA4, KCTD1, SLC24A5, ATP1A2, KCNJ12, KCNJ2, KCNK3, CNGA1, KCNJ13, KCNJ1, KCNQ5, KCNS2, KCNE2, KCNE3, KCNH5	2.94771
BP	GO:0006956	complement activation	10	C8A, C1QB, MBL2, MASP1, C3, C6, CFI, C2, CFHR5, C8G	3.64061
BP	GO:0050727	regulation of inflammatory response	14	MASP1, C3, ELANE, CX3CL1, ADORA1, ADIPOQ, AHSG, IL20, GPX2, INS, AOAH, ACE2, TGM2, PLA2G2A	3.74192
BP	GO:0002443	leukocyte mediated immunity	15	MBL2, CRTAM, C3, C6, SLAMF7, LY9, DBH, C8G, C8A, SLC11A1, C1QB, UNC13D, LYST, C2, CFI	4.15602
BP	GO:0002541	activation of plasma proteins involved in acute inflammatory response	10	C8A, C1QB, MBL2, MASP1, C3, C6, CFI, C2, CFHR5, C8G	4.311
BP	GO:0050801	ion homeostasis	45	CLDN16, CCL1, FXYD1, GNA13, CCK, CYP11B2, TFR2, LPAR3, BDKRB1, ADORA1, ATP2B2, SLC11A1, ALAS2, NMUR2, FTHL17, TGM2, LTF, SLC4A1, CHRNA6, OLIG2, CHRNA1, XCR1, GAL3ST1, SCO1, PLP1, SLC8A1, C5AR1, TRPM8, ATP4A, NTF3, TRPC6, RXFP3, ELANE, GRIN2A, CCDC47, ATP1A2, CPS1, RHAG, ADIPOQ, TMPRSS3, CCL13, SLC4A11, CCL14, CP, ATP6V0A4	4.56395
BP	GO:0007626	locomotory behavior	33	CXCL1, CCL1, SNCG, ENPP2, FPR1, CXCL9, FGF10, CCL8, CX3CL1, CXCL11, CCL4, ATP2B2, CCL20, PDE1B, CCL3L3, IFNG, XCR1, CHAT, HPGDS, RNASE2, C5AR1, ATP1A2, GPR77, DBH, GRM1, SLIT2, CCL18, FEZF2, CCL13, CCL14, LYST, DEFA1, CMTM5	4.84711
KEGG_PATHWAY	hsa05322	Systemic lupus erythematosus	22	HIST1H2AC, C3, C6, ELANE, GRIN2A, CD40, HLA-DQA2, C8G, C8A, C1QB, CD86, CD80, FCGR1A, HIST1H2BJ, IFNG, HLA-DRB5, H2AFY, C2, FCGR3A, FCGR3B, HLA-DOB, CD28	0.00420923
KEGG_PATHWAY	hsa04060	Cytokine-cytokine receptor interaction	38	CXCL1, CCL1, CSF2, IFNA21, IL1R2, TNFRSF25, IL18, CXCL9, CCL8, TNFRSF8, CX3CL1, CXCL11, TNFSF18, CCL4, IFNA1, IL23A, CCL20, IFNG, CCL3L3, TPO, IL2RG, IFNA8, EGF, XCR1, TGFBR1, IL25, IL26, EDA2R, CD40, IL22, IL11RA, CCL18, IL20, TNFSF8, CCL13, CCL14, ACVR1, IFNA17	0.0319058
KEGG_PATHWAY	hsa04080	Neuroactive ligand-receptor interaction	34	GPR83, MCHR2, PRLHR, ADCYAP1R1, GABRB1, PPYR1, PRSS1, GRIK5, FPR1, LPAR3, BDKRB1, ADORA1, TAAR8, TAAR6, PRSS2, NMUR2, CNR2, MAS1, TAAR1, TAAR2, GABRG3, C5AR1, NPBWR1, NPBWR2, GRIN2A, BRS3, PTGFR, GRM1, GRM4, GRIA2, GRM8, MTNR1B, HTR2B, FSHB	0.515254
KEGG_PATHWAY	hsa05320	Autoimmune thyroid disease	12	IFNA21, IFNA1, CD86, CD80, TPO, HLA-DRB5, IFNA8, CD40, HLA-DQA2, HLA-DOB, CD28, IFNA17	0.802606
KEGG_PATHWAY	hsa04610	Complement and coagulation cascades	14	MBL2, C5AR1, F10, MASP1, C3, C6, BDKRB1, F7, C8G, C8A, C1QB, FGA, CFI, C2	1.0524
KEGG_PATHWAY	hsa05332	Graft-versus-host disease	10	CD86, CD80, IFNG, HLA-DRB5, KIR2DL1, HLA-DQA2, HLA-DOB, KIR3DL1, KLRC1, CD28	1.47733
KEGG_PATHWAY	hsa00140	Steroid hormone biosynthesis	10	AKR1C2, UGT1A6, AKR1C4, HSD17B2, CYP11A1, CYP11B1, CYP11B2, SULT2B1, SRD5A1, UGT2B7	4.87887
