# Supplementary material for: The Identification of Specific Methylation Patterns across Different Cancers
Source: PLoS One. 2015 Mar 16;10(3):e0120361. doi: 10.1371/journal.pone.0120361 (PMC4361543; doi:10.1371/journal.pone.0120361)
Supplement: S6 Table — (XLS) [file pone.0120361.s006.xls]

## Sheet: Sheet1
Category	TERM	NAME	COUNT	GENE	FDR
KEGG_PATHWAY	hsa05220	Chronic myeloid leukemia	33	TRAF1, TRAF2, GRB2, MLH1, KIT, ZBTB16, CTNNB1, AKT1, CASP8, TRAF6, TRAF5, PIK3R1, TRAF3, PIK3R2, EGFR, PRKCA, HSP90AA1, VHL, TGFBR1, RXRA, CREBBP, CBL, TP53, STAT3, HDAC2, PLCG1, HDAC1, MAPK3, PLCG2, IKBKG, ABL1, IKBKB, CRK	2.44e-15
KEGG_PATHWAY	hsa04012	ErbB signaling pathway	16	GRB2, TGFBR1, CBL, TP53, PTPN11, AKT1, HDAC2, HDAC1, IKBKG, MAPK3, SHC1, ABL1, IKBKB, CRK, PIK3R1, PIK3R2	2.31e-11
KEGG_PATHWAY	hsa04722	Neurotrophin signaling pathway	16	PRKCA, EGFR, GRB2, ERBB3, CBL, SRC, AKT1, PLCG1, NCK1, PLCG2, MAPK3, SHC1, ABL1, CRK, PIK3R1, PIK3R2	2.24e-10
KEGG_PATHWAY	hsa04660	T cell receptor signaling pathway	17	GRB2, TP53, PRKCD, PTPN11, AKT1, PLCG1, PLCG2, MAPK3, CALM3, SHC1, TRAF6, IKBKB, CSK, ABL1, CRK, CALM2, PIK3R1, CALM1, PIK3R2	4.23e-09
KEGG_PATHWAY	hsa04062	Chemokine signaling pathway	16	PTPRC, PTPN6, GRB2, CBL, VAV1, AKT1, PLCG1, FYN, NCK1, LCK, IKBKG, MAPK3, GRAP2, IKBKB, PIK3R1, PIK3R2	5.51e-09
KEGG_PATHWAY	hsa04650	Natural killer cell mediated cytotoxicity	19	GNAI2, GRB2, CCR1, VAV1, PRKCD, STAT3, AKT1, CCR5, CCR3, IKBKG, MAPK3, JAK2, SHC1, JAK3, CSK, IKBKB, CRK, PIK3R1, PIK3R2	3.92e-08
KEGG_PATHWAY	hsa05214	Glioma	16	PRKCA, PTPN6, GRB2, VAV1, PTPN11, SH2D1A, PLCG1, FYN, LCK, PLCG2, MAPK3, SHC1, PIK3R1, SYK, PIK3R2, TYROBP	1.06e-07
KEGG_PATHWAY	hsa05223	Non-small cell lung cancer	12	PRKCA, EGFR, GRB2, TP53, AKT1, PLCG1, PLCG2, MAPK3, CALM3, SHC1, PIK3R1, CALM2, PIK3R2, CALM1	1.14e-07
KEGG_PATHWAY	hsa05215	Prostate cancer	11	PRKCA, EGFR, AKT1, PLCG1, GRB2, RXRA, MAPK3, PLCG2, TP53, PIK3R1, PIK3R2	3.08e-07
KEGG_PATHWAY	hsa04510	Focal adhesion	13	EGFR, HSP90AA1, GRB2, CREB1, CREBBP, TP53, CTNNB1, AKT1, IKBKG, MAPK3, IKBKB, PIK3R1, PIK3R2	4.87e-07
KEGG_PATHWAY	hsa04664	Fc epsilon RI signaling pathway	18	PRKCA, EGFR, ACTB, GRB2, ACTN1, VAV1, SRC, FLNA, CTNNB1, AKT1, ACTG1, FYN, MAPK3, SHC1, THBS1, CRK, PIK3R1, PIK3R2	7.95e-07
KEGG_PATHWAY	hsa05222	Small cell lung cancer	12	PRKCA, AKT1, PLCG1, GRB2, FYN, MAPK3, PLCG2, VAV1, PRKCD, PIK3R1, PIK3R2, SYK	1.15e-06
KEGG_PATHWAY	hsa05221	Acute myeloid leukemia	12	TRAF1, AKT1, TRAF2, RXRA, IKBKG, TP53, TRAF6, IKBKB, TRAF5, PIK3R1, TRAF3, PIK3R2	2.52e-06
KEGG_PATHWAY	hsa04662	B cell receptor signaling pathway	10	AKT1, GRB2, MAPK3, IKBKG, ZBTB16, KIT, IKBKB, STAT3, PIK3R1, PIK3R2	7.77e-06
KEGG_PATHWAY	hsa04666	Fc gamma R-mediated phagocytosis	11	AKT1, PTPN6, GRB2, MAPK3, IKBKG, PLCG2, IKBKB, VAV1, PIK3R1, PIK3R2, SYK	7.81e-06
KEGG_PATHWAY	hsa04520	Adherens junction	12	PRKCA, AKT1, PTPRC, PLCG1, MAPK3, PLCG2, CRK, VAV1, PRKCD, PIK3R1, PIK3R2, SYK	8.99e-06
KEGG_PATHWAY	hsa04670	Leukocyte transendothelial migration	11	EGFR, ACTG1, ACTB, PTPN6, FYN, TGFBR1, MAPK3, CREBBP, ACTN1, SRC, CTNNB1	1e-05
KEGG_PATHWAY	hsa05213	Endometrial cancer	13	ACTB, PRKCA, GNAI2, ACTN1, VAV1, ITGAM, PTPN11, CTNNB1, ACTG1, PLCG1, PLCG2, PIK3R1, PIK3R2	1.14e-05
KEGG_PATHWAY	hsa05212	Pancreatic cancer	9	EGFR, AKT1, GRB2, MAPK3, TP53, MLH1, PIK3R1, CTNNB1, PIK3R2	3.58e-05
KEGG_PATHWAY	hsa04620	Toll-like receptor signaling pathway	10	EGFR, AKT1, TGFBR1, MAPK3, IKBKG, TP53, IKBKB, STAT3, PIK3R1, PIK3R2	5.05e-05
KEGG_PATHWAY	hsa05210	Colorectal cancer	11	AKT1, IKBKE, MAPK3, IKBKG, CASP8, IRF3, TRAF6, IKBKB, PIK3R1, TRAF3, PIK3R2	0.000123
KEGG_PATHWAY	hsa04920	Adipocytokine signaling pathway	10	EGFR, AKT1, GRB2, TGFBR1, MAPK3, TP53, MLH1, PIK3R1, CTNNB1, PIK3R2	0.000183
KEGG_PATHWAY	hsa05211	Renal cell carcinoma	9	AKT1, TRAF2, RXRA, IKBKG, JAK2, IKBKB, PPARGC1A, STAT3, PTPN11	0.000248
KEGG_PATHWAY	hsa05130	Pathogenic Escherichia coli infection	9	AKT1, GRB2, VHL, MAPK3, CREBBP, CRK, PIK3R1, PIK3R2, PTPN11	0.000344
KEGG_PATHWAY	hsa04630	Jak-STAT signaling pathway	8	PRKCA, ACTG1, ACTB, FYN, NCK1, ABL1, NCL, CTNNB1	0.00069
KEGG_PATHWAY	hsa04910	Insulin signaling pathway	12	AKT1, PTPN6, GRB2, IL4R, CBL, CREBBP, JAK2, JAK3, STAT3, PIK3R1, PIK3R2, PTPN11	0.00102
KEGG_PATHWAY	hsa05120	Epithelial cell signaling in Helicobacter pylori infection	11	GRB2, CBL, PPARGC1A, AKT1, MAPK3, CALM3, SHC1, IKBKB, CRK, PIK3R1, CALM2, PIK3R2, CALM1	0.00152
KEGG_PATHWAY	hsa04622	RIG-I-like receptor signaling pathway	8	EGFR, PLCG1, IKBKG, PLCG2, IKBKB, CSK, SRC, PTPN11	0.00215
KEGG_PATHWAY	hsa04370	VEGF signaling pathway	8	TRAF2, IKBKE, IKBKG, CASP8, IRF3, TRAF6, IKBKB, TRAF3	0.00282
KEGG_PATHWAY	hsa04530	Tight junction	8	PRKCA, AKT1, PLCG1, MAPK3, PLCG2, SRC, PIK3R1, PIK3R2	0.00397
KEGG_PATHWAY	hsa04210	Apoptosis	10	PRKCA, ACTG1, AKT1, ACTB, GNAI2, EPB41, ACTN1, PRKCD, SRC, CTNNB1	0.00687
KEGG_PATHWAY	hsa04010	MAPK signaling pathway	8	AKT1, TRAF2, IKBKG, CASP8, TP53, IKBKB, PIK3R1, PIK3R2	0.00978
KEGG_PATHWAY	hsa04144	Endocytosis	14	PRKCA, EGFR, TRAF2, GRB2, TGFBR1, TP53, FLNA, AKT1, IKBKG, MAPK3, IKBKB, TRAF6, CRK, HSPA8	0.00989
KEGG_PATHWAY	hsa04916	Melanogenesis	11	EGFR, CCR5, ERBB3, TGFBR1, CBL, ITCH, KIT, TRAF6, SRC, HSPA8, AP2M1	0.0177
KEGG_PATHWAY	hsa04612	Antigen processing and presentation	8	PRKCA, GNAI2, CREB1, MAPK3, CREBBP, CALM3, KIT, CALM2, CALM1, CTNNB1	0.0208
KEGG_PATHWAY	hsa04350	TGF-beta signaling pathway	7	HSP90AA1, PDIA3, CREB1, HSPA4, CTSB, CALR, HSPA8	0.039
KEGG_PATHWAY	hsa04350	TGF-beta signaling pathway	7	SMAD9, TGFBR1, MAPK3, CREBBP, BMPR2, SMAD1, THBS1	0.049
BP	GO:0007242	intracellular signaling cascade	51	MLH1, CTNNB1, AKT1, SHC1, CSK, SYK, PRKCA, EGFR, RAN, RXRA, TP53, ESR1, PRKCD, PPARGC1A, FLNA, NCOA1, CCR3, MAPK3, GRAP2, TRAF2, GNAI2, GRB2, ERBB3, CCR1, KIT, CALR, SRC, SQSTM1, TRAF6, THBS1, PIK3R1, TYROBP, MDFI, PTPRC, TGFBR1, SMAD1, KAT5, VAV1, BRCA1, STAT3, PTPN11, PLCG1, FYN, PLCG2, IKBKG, IRF3, JAK2, JAK3, IKBKB, ABL1, CRK	4.41e-21
BP	GO:0043067	regulation of programmed cell death	41	TRAF1, XRCC5, TRAF2, PDIA3, ERBB3, MLH1, KIT, ZBTB16, CALR, SRC, AKT1, SQSTM1, CASP8, THBS1, TRAF6, TRAF5, TRAF3, EGFR, PRKCA, PTPRC, VHL, CREB1, TGFBR1, RXRA, TP53, ESR1, ACTN1, VAV1, BRCA1, PLG, HDAC3, HDAC1, LCK, PLCG2, IKBKG, UBC, JAK2, CTSB, ABL1, IKBKB, HDAC6	1.59e-19
BP	GO:0010941	regulation of cell death	41	TRAF1, XRCC5, TRAF2, PDIA3, ERBB3, MLH1, KIT, ZBTB16, CALR, SRC, AKT1, SQSTM1, CASP8, THBS1, TRAF6, TRAF5, TRAF3, EGFR, PRKCA, PTPRC, VHL, CREB1, TGFBR1, RXRA, TP53, ESR1, ACTN1, VAV1, BRCA1, PLG, HDAC3, HDAC1, LCK, PLCG2, IKBKG, UBC, JAK2, CTSB, ABL1, IKBKB, HDAC6	1.82e-19
BP	GO:0042981	regulation of apoptosis	39	TRAF1, XRCC5, TRAF2, PDIA3, ERBB3, MLH1, ZBTB16, CALR, SRC, AKT1, SQSTM1, CASP8, THBS1, TRAF6, TRAF5, TRAF3, EGFR, PRKCA, PTPRC, VHL, CREB1, TGFBR1, RXRA, TP53, ESR1, ACTN1, VAV1, BRCA1, PLG, HDAC3, HDAC1, LCK, IKBKG, UBC, JAK2, CTSB, ABL1, IKBKB, HDAC6	8.08e-18
BP	GO:0007243	protein kinase cascade	26	TRAF2, GNAI2, ERBB3, GRB2, KIT, SRC, AKT1, SHC1, TRAF6, THBS1, PIK3R1, SYK, MDFI, EGFR, PRKCA, PTPRC, TGFBR1, SMAD1, STAT3, PTPN11, FYN, IKBKG, IRF3, JAK2, JAK3, IKBKB	7.55e-15
BP	GO:0010604	positive regulation of macromolecule metabolic process	36	XRCC6, BMPR2, KIT, CALR, CTNNB1, AKT1, SQSTM1, SHC1, ITCH, UBE2D1, THBS1, TRAF6, SYK, PRKCA, PTPRC, SMAD9, VHL, RAN, CREB1, TGFBR1, RXRA, CREBBP, TP53, ESR1, SMAD1, KAT5, PPARGC1A, BRCA1, STAT3, NCOA1, HDAC2, HDAC1, UBC, JAK2, JAK3, HDAC6	3.03e-14
BP	GO:0009891	positive regulation of biosynthetic process	31	XRCC6, CALR, CTNNB1, AKT1, SQSTM1, SHC1, THBS1, TRAF6, SYK, EGFR, HSP90AA1, SMAD9, VHL, RAN, CREB1, TGFBR1, RXRA, CREBBP, TP53, SMAD1, KAT5, PPARGC1A, BRCA1, STAT3, NCOA1, HDAC2, HDAC1, UBC, JAK2, JAK3, HDAC6	1.21e-12
BP	GO:0007167	enzyme linked receptor protein signaling pathway	23	EGFR, SMAD9, ERBB3, GRB2, CREB1, TGFBR1, CBL, BMPR2, ABI1, KIT, SMAD1, SRC, FLNA, STAT3, PTPN11, AKT1, NCK1, JAK2, SHC1, JAK3, UBE2D1, PIK3R1, SYK	1.69e-12
BP	GO:0031328	positive regulation of cellular biosynthetic process	30	XRCC6, CALR, CTNNB1, AKT1, SQSTM1, SHC1, THBS1, TRAF6, SYK, EGFR, HSP90AA1, SMAD9, RAN, VHL, CREB1, TGFBR1, RXRA, CREBBP, TP53, SMAD1, KAT5, PPARGC1A, BRCA1, STAT3, NCOA1, HDAC2, HDAC1, UBC, JAK2, JAK3	5.64e-12
BP	GO:0043065	positive regulation of apoptosis	24	PRKCA, PTPRC, TRAF2, PDIA3, RXRA, TGFBR1, TP53, MLH1, ZBTB16, VAV1, BRCA1, SRC, PLG, AKT1, SQSTM1, LCK, CASP8, IKBKG, UBC, JAK2, TRAF6, ABL1, HDAC6, TRAF3	2.08e-11
BP	GO:0043068	positive regulation of programmed cell death	24	PRKCA, PTPRC, TRAF2, PDIA3, RXRA, TGFBR1, TP53, MLH1, ZBTB16, VAV1, BRCA1, SRC, PLG, AKT1, SQSTM1, LCK, CASP8, IKBKG, UBC, JAK2, TRAF6, ABL1, HDAC6, TRAF3	2.41e-11
BP	GO:0010942	positive regulation of cell death	24	PRKCA, PTPRC, TRAF2, PDIA3, RXRA, TGFBR1, TP53, MLH1, ZBTB16, VAV1, BRCA1, SRC, PLG, AKT1, SQSTM1, LCK, CASP8, IKBKG, UBC, JAK2, TRAF6, ABL1, HDAC6, TRAF3	2.65e-11
BP	GO:0051173	positive regulation of nitrogen compound metabolic process	28	XRCC6, CALR, CTNNB1, AKT1, SQSTM1, SHC1, EGFR, PTPRC, HSP90AA1, SMAD9, RAN, VHL, CREB1, RXRA, TGFBR1, CREBBP, TP53, SMAD1, KAT5, PPARGC1A, STAT3, BRCA1, NCOA1, HDAC2, HDAC1, UBC, JAK2, JAK3	5.47e-11
BP	GO:0010557	positive regulation of macromolecule biosynthetic process	28	XRCC6, CALR, CTNNB1, AKT1, SQSTM1, SHC1, TRAF6, THBS1, SYK, SMAD9, RAN, VHL, CREB1, RXRA, TGFBR1, CREBBP, TP53, SMAD1, KAT5, PPARGC1A, BRCA1, STAT3, NCOA1, HDAC2, HDAC1, UBC, JAK3, HDAC6	7.84e-11
BP	GO:0010647	positive regulation of cell communication	20	EGFR, PTPRC, ERBB3, TGFBR1, ESR1, KIT, SRC, FLNA, CTNNB1, PTPN11, IKBKE, LCK, CASP8, UBC, JAK2, TRAF6, THBS1, TRAF5, SYK, HDAC6	6.4e-10
BP	GO:0010033	response to organic substance	28	ERBB3, GRB2, SRC, CTNNB1, AKT1, CASP8, HSPA4, SHC1, THBS1, PIK3R1, HSPA8, PRKCA, EGFR, HSP90AA1, CREB1, RXRA, TGFBR1, ESR1, SMAD1, STAT3, BRCA1, PTPN11, HDAC2, FYN, PLCG2, IRF3, JAK2, HDAC6	7.39e-10
BP	GO:0006468	protein amino acid phosphorylation	27	GNAI2, ERBB3, BMPR2, ABI1, KIT, SRC, AKT1, SHC1, CSK, THBS1, SYK, MDFI, EGFR, PRKCA, PTPRC, TGFBR1, CREB1, PRKCD, PTPN11, IKBKE, FYN, LCK, MAPK3, JAK2, JAK3, ABL1, IKBKB	7.55e-10
BP	GO:0042127	regulation of cell proliferation	29	GNAI2, ERBB3, BMPR2, ABI1, ZBTB16, KIT, CALR, CTNNB1, SHC1, ITCH, CSK, THBS1, TRAF5, SYK, EGFR, PRKCA, PTPRC, PTPN6, VHL, TGFBR1, RXRA, TP53, SMAD1, BRCA1, PLG, HDAC2, HDAC1, NCK1, JAK2	9.91e-10
BP	GO:0044093	positive regulation of molecular function	25	TRAF2, GNAI2, KIT, AKT1, SHC1, UBE2D1, TRAF6, THBS1, SYK, EGFR, MDFI, PTPRC, EPB41, TGFBR1, TP53, PTPN11, LRP1, LCK, PLCG2, IKBKG, UBC, CALM3, JAK2, IKBKB, ABL1, CALM2, CALM1	1.76e-09
BP	GO:0010627	regulation of protein kinase cascade	17	MDFI, PTPRC, ERBB3, TGFBR1, FLNA, CTNNB1, AKT1, IKBKE, HDAC3, SQSTM1, CASP8, JAK2, TRAF6, IKBKB, TRAF5, NCOR1, SYK	5.42e-09
BP	GO:0010605	negative regulation of macromolecule metabolic process	27	MLH1, ZBTB16, CALR, CTNNB1, ATN1, UBE2D1, THBS1, PRKCA, MDFI, PTPRC, VHL, RXRA, TP53, UBE2I, SMAD1, NR0B2, KAT5, PRKCD, FLNA, STAT3, BRCA1, HDAC3, HDAC2, HDAC1, UBC, NCOR1, HDAC6	6.1e-09
BP	GO:0016310	phosphorylation	28	GNAI2, ERBB3, BMPR2, ABI1, KIT, SRC, AKT1, SHC1, CSK, THBS1, PIK3R1, SYK, MDFI, EGFR, PRKCA, PTPRC, TGFBR1, CREB1, PRKCD, PTPN11, IKBKE, FYN, LCK, MAPK3, JAK2, JAK3, ABL1, IKBKB	7.64e-09
BP	GO:0009967	positive regulation of signal transduction	18	PTPRC, ERBB3, TGFBR1, ESR1, KIT, SRC, FLNA, CTNNB1, PTPN11, IKBKE, LCK, CASP8, JAK2, TRAF6, THBS1, TRAF5, SYK, HDAC6	7.84e-09
BP	GO:0045860	positive regulation of protein kinase activity	16	EGFR, MDFI, PTPRC, TRAF2, GNAI2, TGFBR1, KIT, PTPN11, AKT1, LRP1, IKBKG, SHC1, JAK2, TRAF6, THBS1, SYK	1.07e-08
BP	GO:0007169	transmembrane receptor protein tyrosine kinase signaling pathway	16	EGFR, ERBB3, GRB2, CBL, BMPR2, ABI1, KIT, SRC, FLNA, STAT3, PTPN11, AKT1, NCK1, SHC1, JAK2, PIK3R1	1.14e-08
BP	GO:0033674	positive regulation of kinase activity	16	EGFR, MDFI, PTPRC, TRAF2, GNAI2, TGFBR1, KIT, PTPN11, AKT1, LRP1, IKBKG, SHC1, JAK2, TRAF6, THBS1, SYK	1.75e-08
BP	GO:0006357	regulation of transcription from RNA polymerase II promoter	26	XRCC6, CALR, CTNNB1, ATN1, SQSTM1, CHD3, MDFI, VHL, RXRA, CREB1, CREBBP, TP53, SMAD1, NR0B2, KAT5, PPARGC1A, STAT3, BRCA1, NCOA1, HDAC3, HDAC2, HDAC1, JAK3, ABL1, CRK, NCOR1	2.62e-08
BP	GO:0051347	positive regulation of transferase activity	16	EGFR, MDFI, PTPRC, TRAF2, GNAI2, TGFBR1, KIT, PTPN11, AKT1, LRP1, IKBKG, SHC1, JAK2, TRAF6, THBS1, SYK	2.97e-08
BP	GO:0045321	leukocyte activation	16	PTPRC, TP53, MLH1, PRKCD, VAV1, ITGAM, CTNNB1, SHB, CD93, FYN, NCK1, LCK, PLCG2, TRAF6, PIK3R1, SYK	3.33e-08
BP	GO:0045935	positive regulation of nucleobase, nucleoside, nucleotide and nucleic acid metabolic process	24	PTPRC, SMAD9, VHL, RAN, CREB1, TGFBR1, RXRA, CREBBP, XRCC6, TP53, SMAD1, CALR, KAT5, PPARGC1A, BRCA1, STAT3, CTNNB1, NCOA1, HDAC2, HDAC1, SQSTM1, UBC, SHC1, JAK3	3.56e-08
BP	GO:0001775	cell activation	17	EGFR, PTPRC, TP53, MLH1, PRKCD, VAV1, ITGAM, CTNNB1, SHB, CD93, FYN, NCK1, LCK, PLCG2, TRAF6, PIK3R1, SYK	4.31e-08
BP	GO:0010628	positive regulation of gene expression	23	SMAD9, VHL, RAN, CREB1, TGFBR1, RXRA, CREBBP, XRCC6, TP53, ESR1, KIT, SMAD1, KAT5, PPARGC1A, BRCA1, STAT3, CTNNB1, NCOA1, HDAC2, HDAC1, SQSTM1, UBC, JAK3	5.15e-08
BP	GO:0018108	peptidyl-tyrosine phosphorylation	9	ERBB3, FYN, ABI1, JAK2, JAK3, KIT, ABL1, SRC, SYK	7.26e-08
BP	GO:0018212	peptidyl-tyrosine modification	9	ERBB3, FYN, ABI1, JAK2, JAK3, KIT, ABL1, SRC, SYK	1.04e-07
BP	GO:0006796	phosphate metabolic process	29	GNAI2, ERBB3, BMPR2, ABI1, KIT, SRC, AKT1, SHC1, CSK, THBS1, PIK3R1, SYK, MDFI, EGFR, PRKCA, PTPRC, PTPN6, CREB1, TGFBR1, PRKCD, PTPN11, IKBKE, FYN, LCK, MAPK3, JAK2, JAK3, ABL1, IKBKB	1.21e-07
BP	GO:0006793	phosphorus metabolic process	29	GNAI2, ERBB3, BMPR2, ABI1, KIT, SRC, AKT1, SHC1, CSK, THBS1, PIK3R1, SYK, MDFI, EGFR, PRKCA, PTPRC, PTPN6, CREB1, TGFBR1, PRKCD, PTPN11, IKBKE, FYN, LCK, MAPK3, JAK2, JAK3, ABL1, IKBKB	1.21e-07
BP	GO:0007166	cell surface receptor linked signal transduction	41	GNAI2, ERBB3, GRB2, CCR1, BMPR2, ABI1, KIT, SRC, ITGAM, CTNNB1, AKT1, CCBP2, SHC1, UBE2D1, TRAF6, PIK3R1, SYK, EGFR, PTPN6, PTPRC, SMAD9, CREB1, TGFBR1, CBL, SMAD1, VAV1, STAT3, FLNA, PTPN11, LRP1, CCR5, FYN, CCR3, NCK1, IKBKG, PLCG2, LCK, CALM3, JAK2, IRF3, JAK3, CALM2, CALM1	1.4e-07
BP	GO:0002520	immune system development	16	XRCC5, PTPRC, TGFBR1, XRCC6, TP53, MLH1, ZBTB16, KIT, CTNNB1, LCK, PLCG2, CASP8, JAK2, TRAF6, PIK3R1, SYK	1.99e-07
BP	GO:0030522	intracellular receptor-mediated signaling pathway	10	NCOA1, RAN, RXRA, ESR1, JAK2, KAT5, CALR, PPARGC1A, BRCA1, CTNNB1	2.27e-07
BP	GO:0046649	lymphocyte activation	14	PTPRC, TP53, MLH1, PRKCD, VAV1, ITGAM, CTNNB1, SHB, FYN, NCK1, PLCG2, LCK, PIK3R1, SYK	2.29e-07
BP	GO:0043085	positive regulation of catalytic activity	21	EGFR, MDFI, PTPRC, TRAF2, GNAI2, TGFBR1, TP53, KIT, PTPN11, AKT1, LRP1, LCK, IKBKG, UBC, SHC1, JAK2, UBE2D1, TRAF6, ABL1, THBS1, SYK	2.29e-07
BP	GO:0030518	steroid hormone receptor signaling pathway	9	NCOA1, RAN, ESR1, JAK2, KAT5, CALR, PPARGC1A, BRCA1, CTNNB1	4.9e-07
BP	GO:0045859	regulation of protein kinase activity	17	PRKCA, EGFR, MDFI, PTPRC, TRAF2, GNAI2, TGFBR1, KIT, PTPN11, AKT1, LRP1, IKBKG, SHC1, JAK2, TRAF6, THBS1, SYK	5.86e-07
BP	GO:0012501	programmed cell death	22	TRAF1, TRAF2, PTPN6, ERBB3, TP53, KIT, ZBTB16, VAV1, BRCA1, PLG, CTNNB1, AKT1, SHB, SQSTM1, LCK, CASP8, UBC, JAK2, TRAF6, THBS1, TRAF5, TRAF3	6.68e-07
BP	GO:0006461	protein complex assembly	20	TRAF1, TRAF2, HSP90AA1, VHL, GRB2, CREBBP, TP53, MLH1, SMAD1, CALR, PPARGC1A, SRC, FLNA, CTNNB1, NCK1, CASP8, DLG4, HSPA4, KPNB1, SYK	7.85e-07
BP	GO:0070271	protein complex biogenesis	20	TRAF1, TRAF2, HSP90AA1, VHL, GRB2, CREBBP, TP53, MLH1, SMAD1, CALR, PPARGC1A, SRC, FLNA, CTNNB1, NCK1, CASP8, DLG4, HSPA4, KPNB1, SYK	7.85e-07
BP	GO:0000165	MAPKKK cascade	13	MDFI, EGFR, PRKCA, PTPRC, GNAI2, GRB2, TGFBR1, SMAD1, PTPN11, SHC1, JAK2, THBS1, SYK	8.71e-07
BP	GO:0045941	positive regulation of transcription	21	SMAD9, VHL, RAN, CREB1, TGFBR1, RXRA, CREBBP, XRCC6, TP53, SMAD1, KAT5, PPARGC1A, BRCA1, STAT3, CTNNB1, NCOA1, HDAC2, HDAC1, SQSTM1, UBC, JAK3	8.84e-07
BP	GO:0051050	positive regulation of transport	14	PRKCA, ERBB3, TGFBR1, CREB1, CBL, CALR, FLNA, PTPN11, AKT1, PLCG2, CALM3, JAK2, CALM2, PIK3R1, CALM1, SYK	8.86e-07
BP	GO:0009719	response to endogenous stimulus	18	PRKCA, ERBB3, GRB2, RXRA, TGFBR1, ESR1, SMAD1, BRCA1, SRC, STAT3, CTNNB1, PTPN11, AKT1, JAK2, SHC1, THBS1, PIK3R1, HDAC6	9.05e-07
BP	GO:0043549	regulation of kinase activity	17	PRKCA, EGFR, MDFI, PTPRC, TRAF2, GNAI2, TGFBR1, KIT, PTPN11, AKT1, LRP1, IKBKG, SHC1, JAK2, TRAF6, THBS1, SYK	9.42e-07
BP	GO:0043069	negative regulation of programmed cell death	17	EGFR, XRCC5, VHL, ERBB3, TGFBR1, TP53, ESR1, KIT, AKT1, HDAC3, HDAC1, SQSTM1, PLCG2, UBC, TRAF6, IKBKB, THBS1	1.02e-06
BP	GO:0060548	negative regulation of cell death	17	EGFR, XRCC5, VHL, ERBB3, TGFBR1, TP53, ESR1, KIT, AKT1, HDAC3, HDAC1, SQSTM1, PLCG2, UBC, TRAF6, IKBKB, THBS1	1.06e-06
BP	GO:0042325	regulation of phosphorylation	19	PRKCA, EGFR, MDFI, PTPRC, TRAF2, GNAI2, TGFBR1, BMPR2, KIT, PRKCD, PTPN11, AKT1, LRP1, IKBKG, SHC1, JAK2, TRAF6, THBS1, SYK	1.25e-06
BP	GO:0006917	induction of apoptosis	16	PRKCA, TGFBR1, TP53, MLH1, VAV1, PLG, BRCA1, SQSTM1, IKBKG, CASP8, LCK, UBC, JAK2, TRAF6, ABL1, TRAF3	1.42e-06
BP	GO:0012502	induction of programmed cell death	16	PRKCA, TGFBR1, TP53, MLH1, VAV1, PLG, BRCA1, SQSTM1, IKBKG, CASP8, LCK, UBC, JAK2, TRAF6, ABL1, TRAF3	1.48e-06
BP	GO:0032268	regulation of cellular protein metabolic process	19	PRKCA, EGFR, MDFI, PTPRC, TGFBR1, BMPR2, CALR, PPARGC1A, PRKCD, BRCA1, AKT1, HDAC2, NCK1, UBC, JAK2, UBE2D1, THBS1, SYK, HDAC6	1.61e-06
BP	GO:0051094	positive regulation of developmental process	15	PRKCA, XRCC5, PTPRC, SMAD9, VHL, XRCC6, BMPR2, SMAD1, KIT, CTNNB1, AKT1, IL4R, JAK2, THBS1, SYK	1.64e-06
BP	GO:0051338	regulation of transferase activity	17	PRKCA, EGFR, MDFI, PTPRC, TRAF2, GNAI2, TGFBR1, KIT, PTPN11, AKT1, LRP1, IKBKG, SHC1, JAK2, TRAF6, THBS1, SYK	1.66e-06
BP	GO:0010551	regulation of specific transcription from RNA polymerase II promoter	10	HDAC3, HDAC2, HDAC1, CREB1, RXRA, XRCC6, TP53, KAT5, NCOR1, CTNNB1	1.68e-06
BP	GO:0048584	positive regulation of response to stimulus	14	PRKCA, PTPRC, TRAF2, IL16, SRC, BRCA1, SH2D1A, FYN, PLCG2, IKBKG, JAK2, THBS1, TRAF6, SYK	1.72e-06
BP	GO:0019220	regulation of phosphate metabolic process	19	PRKCA, EGFR, MDFI, PTPRC, TRAF2, GNAI2, TGFBR1, BMPR2, KIT, PRKCD, PTPN11, AKT1, LRP1, IKBKG, SHC1, JAK2, TRAF6, THBS1, SYK	2.27e-06
BP	GO:0051174	regulation of phosphorus metabolic process	19	PRKCA, EGFR, MDFI, PTPRC, TRAF2, GNAI2, TGFBR1, BMPR2, KIT, PRKCD, PTPN11, AKT1, LRP1, IKBKG, SHC1, JAK2, TRAF6, THBS1, SYK	2.27e-06
BP	GO:0008219	cell death	23	TRAF1, TRAF2, PTPN6, ERBB3, TP53, KIT, ZBTB16, VAV1, BRCA1, PLG, CTNNB1, AKT1, SHB, ATN1, SQSTM1, LCK, CASP8, UBC, JAK2, TRAF6, THBS1, TRAF5, TRAF3	2.35e-06
BP	GO:0006915	apoptosis	21	TRAF1, TRAF2, PTPN6, ERBB3, TP53, ZBTB16, VAV1, BRCA1, PLG, CTNNB1, AKT1, SHB, SQSTM1, LCK, CASP8, UBC, JAK2, TRAF6, THBS1, TRAF5, TRAF3	2.56e-06
BP	GO:0016265	death	23	TRAF1, TRAF2, PTPN6, ERBB3, TP53, KIT, ZBTB16, VAV1, BRCA1, PLG, CTNNB1, AKT1, SHB, ATN1, SQSTM1, LCK, CASP8, UBC, JAK2, TRAF6, THBS1, TRAF5, TRAF3	2.65e-06
BP	GO:0032583	regulation of gene-specific transcription	11	HDAC3, HDAC2, HDAC1, CREB1, RXRA, XRCC6, TP53, KAT5, PPARGC1A, NCOR1, CTNNB1	3.42e-06
BP	GO:0042592	homeostatic process	23	PRKCA, XRCC5, PTPRC, PDIA3, CCR1, CREBBP, XRCC6, TP53, SMAD1, CALR, PPARGC1A, STAT3, PLG, CTNNB1, PTPN11, AKT1, CCR5, CCR3, LCK, PLCG2, IKBKG, JAK2, IKBKB	4.99e-06
BP	GO:0048534	hemopoietic or lymphoid organ development	14	XRCC5, PTPRC, TGFBR1, TP53, ZBTB16, KIT, CTNNB1, PLCG2, CASP8, LCK, JAK2, TRAF6, PIK3R1, SYK	5.28e-06
BP	GO:0045892	negative regulation of transcription, DNA-dependent	16	MDFI, VHL, RXRA, TP53, UBE2I, NR0B2, ZBTB16, KAT5, CALR, STAT3, CTNNB1, HDAC3, HDAC2, HDAC1, ATN1, NCOR1	5.64e-06
BP	GO:0000122	negative regulation of transcription from RNA polymerase II promoter	14	MDFI, VHL, RXRA, TP53, NR0B2, KAT5, CALR, STAT3, CTNNB1, HDAC3, HDAC2, HDAC1, ATN1, NCOR1	6.86e-06
BP	GO:0051253	negative regulation of RNA metabolic process	16	MDFI, VHL, RXRA, TP53, UBE2I, NR0B2, ZBTB16, KAT5, CALR, STAT3, CTNNB1, HDAC3, HDAC2, HDAC1, ATN1, NCOR1	6.98e-06
BP	GO:0009725	response to hormone stimulus	16	PRKCA, ERBB3, GRB2, RXRA, TGFBR1, ESR1, SRC, STAT3, BRCA1, CTNNB1, PTPN11, AKT1, SHC1, JAK2, THBS1, PIK3R1	8.31e-06
BP	GO:0045597	positive regulation of cell differentiation	13	XRCC5, PTPRC, SMAD9, VHL, XRCC6, BMPR2, SMAD1, KIT, CTNNB1, AKT1, IL4R, JAK2, SYK	9.41e-06
BP	GO:0065003	macromolecular complex assembly	21	TRAF1, TRAF2, HSP90AA1, VHL, GRB2, CREBBP, TP53, MLH1, SMAD1, CALR, PPARGC1A, SRC, FLNA, CTNNB1, NCK1, HIST1H3A, CASP8, DLG4, HSPA4, KPNB1, SYK	1.25e-05
BP	GO:0016567	protein ubiquitination	10	AKT1, UBE2D2, VHL, CBL, UBC, ITCH, UBE2D1, TRAF6, BRCA1, HDAC6	1.28e-05
BP	GO:0030097	hemopoiesis	13	XRCC5, PTPRC, TP53, ZBTB16, KIT, CTNNB1, PLCG2, CASP8, LCK, JAK2, TRAF6, PIK3R1, SYK	1.3e-05
BP	GO:0002684	positive regulation of immune system process	13	PTPRC, TRAF2, SH2D1A, FYN, IL4R, NCK1, PLCG2, IKBKG, LCK, ITCH, THBS1, TRAF6, SYK	1.42e-05
BP	GO:0051247	positive regulation of protein metabolic process	13	PRKCA, TGFBR1, BMPR2, PPARGC1A, BRCA1, AKT1, HDAC2, UBC, JAK2, ITCH, THBS1, UBE2D1, SYK	1.77e-05
BP	GO:0070647	protein modification by small protein conjugation or removal	11	USP7, AKT1, UBE2D2, VHL, CBL, UBC, ITCH, UBE2D1, TRAF6, BRCA1, HDAC6	1.77e-05
BP	GO:0010629	negative regulation of gene expression	18	MDFI, VHL, RXRA, TP53, UBE2I, NR0B2, SMAD1, ZBTB16, KAT5, CALR, BRCA1, STAT3, CTNNB1, HDAC3, HDAC2, ATN1, HDAC1, NCOR1	1.99e-05
BP	GO:0045934	negative regulation of nucleobase, nucleoside, nucleotide and nucleic acid metabolic process	18	MDFI, VHL, RXRA, TP53, MLH1, UBE2I, NR0B2, ZBTB16, KAT5, CALR, BRCA1, STAT3, CTNNB1, HDAC3, HDAC2, HDAC1, ATN1, NCOR1	2.47e-05
BP	GO:0016481	negative regulation of transcription	17	MDFI, VHL, RXRA, TP53, UBE2I, NR0B2, ZBTB16, KAT5, CALR, BRCA1, STAT3, CTNNB1, HDAC3, HDAC2, HDAC1, ATN1, NCOR1	2.77e-05
BP	GO:0002521	leukocyte differentiation	10	PTPRC, LCK, PLCG2, CASP8, TP53, KIT, TRAF6, PIK3R1, CTNNB1, SYK	2.87e-05
BP	GO:0051172	negative regulation of nitrogen compound metabolic process	18	MDFI, VHL, RXRA, TP53, MLH1, UBE2I, NR0B2, ZBTB16, KAT5, CALR, BRCA1, STAT3, CTNNB1, HDAC3, HDAC2, HDAC1, ATN1, NCOR1	2.97e-05
BP	GO:0043066	negative regulation of apoptosis	15	EGFR, XRCC5, VHL, ERBB3, TGFBR1, TP53, ESR1, AKT1, HDAC3, HDAC1, SQSTM1, UBC, TRAF6, IKBKB, THBS1	3.04e-05
BP	GO:0032446	protein modification by small protein conjugation	10	AKT1, UBE2D2, VHL, CBL, UBC, ITCH, UBE2D1, TRAF6, BRCA1, HDAC6	3.06e-05
BP	GO:0043933	macromolecular complex subunit organization	21	TRAF1, TRAF2, HSP90AA1, VHL, GRB2, CREBBP, TP53, MLH1, SMAD1, CALR, PPARGC1A, SRC, FLNA, CTNNB1, NCK1, HIST1H3A, CASP8, DLG4, HSPA4, KPNB1, SYK	3.44e-05
BP	GO:0006928	cell motion	17	PRKCA, ACTB, IL16, VHL, TGFBR1, KIT, ITGAM, SRC, STAT3, ACTG1, FYN, NCK1, UBC, JAK2, THBS1, SYK, FEZ1	4.32e-05
BP	GO:0045893	positive regulation of transcription, DNA-dependent	17	RAN, CREB1, RXRA, CREBBP, XRCC6, TP53, SMAD1, KAT5, PPARGC1A, BRCA1, STAT3, CTNNB1, NCOA1, HDAC2, HDAC1, SQSTM1, JAK3	4.56e-05
BP	GO:0051254	positive regulation of RNA metabolic process	17	RAN, CREB1, RXRA, CREBBP, XRCC6, TP53, SMAD1, KAT5, PPARGC1A, BRCA1, STAT3, CTNNB1, NCOA1, HDAC2, HDAC1, SQSTM1, JAK3	5.08e-05
BP	GO:0045944	positive regulation of transcription from RNA polymerase II promoter	15	RXRA, CREB1, CREBBP, XRCC6, TP53, SMAD1, KAT5, PPARGC1A, STAT3, CTNNB1, NCOA1, HDAC2, HDAC1, SQSTM1, JAK3	5.26e-05
BP	GO:0051130	positive regulation of cellular component organization	11	PRKCA, AKT1, NCK1, TGFBR1, CBL, SMAD1, KIT, CALR, PPARGC1A, PIK3R1, HDAC6	5.42e-05
BP	GO:0010558	negative regulation of macromolecule biosynthetic process	18	PRKCA, MDFI, VHL, RXRA, TP53, UBE2I, NR0B2, ZBTB16, KAT5, CALR, BRCA1, STAT3, CTNNB1, HDAC3, HDAC2, HDAC1, ATN1, NCOR1	6.05e-05
BP	GO:0008283	cell proliferation	16	EGFR, XRCC5, PTPRC, GNAI2, RXRA, CREBBP, TP53, KIT, PRKCD, ITGAM, SRC, CTNNB1, SHB, LRP1, FYN, SYK	7.08e-05
BP	GO:0050867	positive regulation of cell activation	9	TRAF2, PTPRC, NCK1, IL4R, LCK, JAK2, TRAF6, THBS1, SYK	7.77e-05
BP	GO:0032270	positive regulation of cellular protein metabolic process	12	PRKCA, AKT1, HDAC2, TGFBR1, UBC, BMPR2, JAK2, UBE2D1, THBS1, PPARGC1A, BRCA1, SYK	7.87e-05
BP	GO:0031327	negative regulation of cellular biosynthetic process	18	PRKCA, MDFI, VHL, RXRA, TP53, UBE2I, NR0B2, ZBTB16, KAT5, CALR, BRCA1, STAT3, CTNNB1, HDAC3, HDAC2, HDAC1, ATN1, NCOR1	8.48e-05
BP	GO:0044092	negative regulation of molecular function	14	MDFI, PRKCA, PTPRC, GNAI2, TP53, PRKCD, FLNA, AKT1, HDAC2, UBC, CALM3, JAK2, UBE2D1, CALM2, CALM1, HDAC6	8.69e-05
BP	GO:0009890	negative regulation of biosynthetic process	18	PRKCA, MDFI, VHL, RXRA, TP53, UBE2I, NR0B2, ZBTB16, KAT5, CALR, BRCA1, STAT3, CTNNB1, HDAC3, HDAC2, HDAC1, ATN1, NCOR1	0.000112
BP	GO:0006355	regulation of transcription, DNA-dependent	34	XRCC6, ZBTB16, CALR, CTNNB1, TSC22D1, ATN1, SQSTM1, CHD3, MDFI, SMAD9, VHL, RAN, CREB1, RXRA, CREBBP, TP53, ESR1, UBE2I, SMAD1, NR0B2, KAT5, PPARGC1A, BRCA1, STAT3, HDAC3, NCOA1, HDAC2, HDAC1, IRF3, JAK3, ABL1, CRK, NCOR1, HDAC6	0.000127
BP	GO:0031399	regulation of protein modification process	13	MDFI, EGFR, PRKCA, PTPRC, TGFBR1, BMPR2, PRKCD, PPARGC1A, BRCA1, UBC, JAK2, UBE2D1, SYK	0.000131
BP	GO:0050851	antigen receptor-mediated signaling pathway	6	PTPRC, FYN, IKBKG, PLCG2, TRAF6, SYK	0.000136
BP	GO:0010648	negative regulation of cell communication	12	PRKCA, MDFI, AKT1, PTPRC, HDAC3, LRP1, GNAI2, ERBB3, CALR, THBS1, PRKCD, NCOR1	0.000143
BP	GO:0060284	regulation of cell development	11	XRCC5, MAG, HDAC3, ATN1, HDAC1, XRCC6, UBC, TP53, SMAD1, KIT, CALR	0.000164
BP	GO:0006916	anti-apoptosis	11	AKT1, HDAC3, HDAC1, VHL, SQSTM1, TGFBR1, UBC, ESR1, TRAF6, IKBKB, THBS1	0.000171
BP	GO:0042110	T cell activation	9	PTPRC, FYN, NCK1, LCK, TP53, VAV1, ITGAM, CTNNB1, SYK	0.000199
BP	GO:0051252	regulation of RNA metabolic process	34	XRCC6, ZBTB16, CALR, CTNNB1, TSC22D1, ATN1, SQSTM1, CHD3, MDFI, SMAD9, VHL, RAN, CREB1, RXRA, CREBBP, TP53, ESR1, UBE2I, SMAD1, NR0B2, KAT5, PPARGC1A, BRCA1, STAT3, HDAC3, NCOA1, HDAC2, HDAC1, IRF3, JAK3, ABL1, CRK, NCOR1, HDAC6	0.000204
BP	GO:0010740	positive regulation of protein kinase cascade	10	PTPRC, IKBKE, ERBB3, TGFBR1, CASP8, JAK2, TRAF6, TRAF5, FLNA, CTNNB1	0.00021
BP	GO:0030521	androgen receptor signaling pathway	6	NCOA1, RAN, KAT5, PPARGC1A, BRCA1, CTNNB1	0.000212
BP	GO:0045596	negative regulation of cell differentiation	11	MAG, HDAC3, HDAC1, IL4R, TGFBR1, CREBBP, TP53, ZBTB16, KIT, CALR, CTNNB1	0.000258
BP	GO:0032870	cellular response to hormone stimulus	9	AKT1, GRB2, ERBB3, RXRA, JAK2, SHC1, STAT3, PIK3R1, PTPN11	0.000295
BP	GO:0050865	regulation of cell activation	10	TRAF2, PTPRC, NCK1, IL4R, LCK, JAK2, ITCH, TRAF6, THBS1, SYK	0.000306
BP	GO:0009968	negative regulation of signal transduction	11	PRKCA, MDFI, AKT1, PTPRC, HDAC3, LRP1, ERBB3, CALR, THBS1, PRKCD, NCOR1	0.000315
BP	GO:0002429	immune response-activating cell surface receptor signaling pathway	6	PTPRC, FYN, IKBKG, PLCG2, TRAF6, SYK	0.000318
BP	GO:0051051	negative regulation of transport	9	PRKCA, MDFI, AKT1, GNAI2, ERBB3, CALM3, THBS1, CALM2, FLNA, CALM1, PTPN11	0.000329
BP	GO:0040017	positive regulation of locomotion	8	PRKCA, EGFR, IL16, JAK2, KIT, THBS1, PIK3R1, HDAC6	0.000333
BP	GO:0010553	negative regulation of specific transcription from RNA polymerase II promoter	6	HDAC3, HDAC2, HDAC1, RXRA, KAT5, NCOR1	0.000408
BP	GO:0045449	regulation of transcription	42	IL16, XRCC6, ZBTB16, CALR, CTNNB1, TSC22D1, ATN1, SQSTM1, CHD3, MDFI, SETDB1, SMAD9, VHL, RAN, CREB1, TGFBR1, RXRA, CREBBP, TP53, ESR1, UBE2I, SMAD1, NR0B2, KAT5, PPARGC1A, BRCA1, STAT3, FLNA, HDAC3, NCOA1, HDAC2, HDAC1, IKBKG, UBC, JAK2, IRF3, JAK3, ABL1, IKBKB, CRK, NCOR1, HDAC6	0.000421
BP	GO:0043406	positive regulation of MAP kinase activity	8	EGFR, MDFI, PTPRC, SHC1, KIT, THBS1, PTPN11, SYK	0.000433
BP	GO:0043405	regulation of MAP kinase activity	9	PRKCA, EGFR, MDFI, PTPRC, SHC1, KIT, THBS1, PTPN11, SYK	0.000451
BP	GO:0046651	lymphocyte proliferation	6	SHB, PTPRC, FYN, TP53, PRKCD, ITGAM	0.00046
BP	GO:0002768	immune response-regulating cell surface receptor signaling pathway	6	PTPRC, FYN, IKBKG, PLCG2, TRAF6, SYK	0.00046
BP	GO:0002696	positive regulation of leukocyte activation	8	TRAF2, PTPRC, NCK1, IL4R, LCK, TRAF6, THBS1, SYK	0.000555
BP	GO:0070661	leukocyte proliferation	6	SHB, PTPRC, FYN, TP53, PRKCD, ITGAM	0.000579
BP	GO:0032943	mononuclear cell proliferation	6	SHB, PTPRC, FYN, TP53, PRKCD, ITGAM	0.000579
BP	GO:0051960	regulation of nervous system development	10	PRKCA, XRCC5, MAG, ATN1, XRCC6, UBC, TP53, SMAD1, KIT, CALR	0.000637
BP	GO:0040012	regulation of locomotion	10	PRKCA, EGFR, AKT1, IL16, JAK2, KIT, THBS1, PLG, PIK3R1, HDAC6	0.000637
BP	GO:0050852	T cell receptor signaling pathway	5	PTPRC, FYN, IKBKG, PLCG2, TRAF6	0.000661
BP	GO:0051270	regulation of cell motion	10	EGFR, AKT1, TGFBR1, ACTN1, JAK2, KIT, THBS1, PLG, PIK3R1, HDAC6	0.000664
BP	GO:0007568	aging	8	PRKCA, LRP1, GRB2, RXRA, TGFBR1, TP53, CALR, PRKCD	0.000705
BP	GO:0051240	positive regulation of multicellular organismal process	11	EGFR, AKT1, TRAF2, HDAC2, CREB1, UBC, BMPR2, JAK2, TRAF6, THBS1, PLG	0.000735
BP	GO:0050870	positive regulation of T cell activation	7	TRAF2, PTPRC, NCK1, IL4R, LCK, TRAF6, SYK	0.000761
BP	GO:0042113	B cell activation	7	SHB, PTPRC, PLCG2, TP53, MLH1, PRKCD, PIK3R1	0.000761
BP	GO:0008284	positive regulation of cell proliferation	14	PRKCA, EGFR, PTPRC, GNAI2, TGFBR1, KIT, CALR, HDAC2, HDAC1, NCK1, SHC1, JAK2, TRAF5, SYK	0.00084
BP	GO:0043434	response to peptide hormone stimulus	9	PRKCA, AKT1, GRB2, ERBB3, RXRA, JAK2, SHC1, STAT3, PIK3R1	0.000848
BP	GO:0032147	activation of protein kinase activity	8	EGFR, TRAF2, LRP1, GNAI2, TGFBR1, IKBKG, JAK2, TRAF6	0.000887
BP	GO:0032582	negative regulation of gene-specific transcription	6	HDAC3, HDAC2, HDAC1, RXRA, KAT5, NCOR1	0.000888
BP	GO:0008285	negative regulation of cell proliferation	13	PRKCA, PTPN6, VHL, RXRA, TP53, ABI1, SMAD1, ZBTB16, PLG, JAK2, ITCH, THBS1, CSK	0.000967
BP	GO:0050863	regulation of T cell activation	8	TRAF2, PTPRC, NCK1, IL4R, LCK, ITCH, TRAF6, SYK	0.00105
BP	GO:0010035	response to inorganic substance	10	PRKCA, EGFR, ACTG1, ACTB, RXRA, PLCG2, CALM3, THBS1, CALM2, CALM1, HDAC6, CTNNB1	0.00106
BP	GO:0009628	response to abiotic stimulus	13	EGFR, PRKCA, PTPRC, TGFBR1, XRCC6, TP53, KIT, BRCA1, AKT1, HDAC2, FYN, HSPA4, THBS1	0.00116
BP	GO:0043623	cellular protein complex assembly	9	HSP90AA1, NCK1, MLH1, HSPA4, SMAD1, CALR, KPNB1, SRC, FLNA	0.00121
BP	GO:0070201	regulation of establishment of protein localization	8	MDFI, AKT1, TGFBR1, JAK2, TRAF6, FLNA, PIK3R1, PTPN11	0.0013
BP	GO:0002757	immune response-activating signal transduction	6	PTPRC, FYN, IKBKG, PLCG2, TRAF6, SYK	0.00131
BP	GO:0010608	posttranscriptional regulation of gene expression	10	PRKCA, AKT1, VHL, NCK1, SMAD1, CALR, THBS1, PPARGC1A, PRKCD, FLNA	0.00133
BP	GO:0007010	cytoskeleton organization	14	EPB41, RAN, MLH1, ACTN1, CALR, FLNA, BRCA1, CTNNB1, ACTG1, HDAC3, NCK1, ABL1, NCOR1, CRK	0.00142
BP	GO:0048812	neuron projection morphogenesis	10	PRKCA, EGFR, ACTB, ERBB3, CREB1, RXRA, UBC, JAK2, FEZ1, PTPN11	0.00142
BP	GO:0046777	protein amino acid autophosphorylation	7	EGFR, AKT1, FYN, TGFBR1, JAK2, KIT, SYK	0.00143
BP	GO:0002694	regulation of leukocyte activation	9	TRAF2, PTPRC, NCK1, IL4R, LCK, ITCH, TRAF6, THBS1, SYK	0.00144
BP	GO:0007173	epidermal growth factor receptor signaling pathway	5	EGFR, GRB2, CBL, SHC1, SRC	0.00148
BP	GO:0050821	protein stabilization	5	VHL, CALR, PPARGC1A, PRKCD, FLNA	0.00148
BP	GO:0033554	cellular response to stress	16	MDFI, XRCC5, RXRA, XRCC6, TP53, BMPR2, MLH1, KAT5, BRCA1, PTPN11, HDAC2, JAK2, ABL1, THBS1, SYK, HDAC6	0.00149
BP	GO:0008629	induction of apoptosis by intracellular signals	6	PRKCA, TP53, MLH1, JAK2, ABL1, BRCA1	0.00158
BP	GO:0043193	positive regulation of gene-specific transcription	7	HDAC2, HDAC1, CREB1, XRCC6, TP53, PPARGC1A, CTNNB1	0.00163
BP	GO:0002764	immune response-regulating signal transduction	6	PTPRC, FYN, IKBKG, PLCG2, TRAF6, SYK	0.00188
BP	GO:0001932	regulation of protein amino acid phosphorylation	9	PRKCA, EGFR, MDFI, PTPRC, TGFBR1, BMPR2, JAK2, PRKCD, SYK	0.00192
BP	GO:0010038	response to metal ion	8	EGFR, ACTG1, ACTB, RXRA, PLCG2, CALM3, THBS1, CALM2, CALM1, CTNNB1	0.00194
BP	GO:0010552	positive regulation of specific transcription from RNA polymerase II promoter	6	HDAC2, HDAC1, CREB1, XRCC6, TP53, CTNNB1	0.00204
BP	GO:0016477	cell migration	11	PRKCA, IL16, VHL, FYN, NCK1, TGFBR1, KIT, THBS1, ITGAM, SRC, SYK	0.00205
BP	GO:0032989	cellular component morphogenesis	13	ACTB, EGFR, PRKCA, VHL, ERBB3, RXRA, CREB1, PTPN11, CTNNB1, ACTG1, UBC, JAK2, FEZ1	0.00238
BP	GO:0009611	response to wounding	15	PTPN6, ERBB3, RXRA, CCR1, SMAD1, STAT3, PLG, AKT1, CCR5, CCR3, DSP, JAK2, ITCH, CTSB, THBS1	0.0027
BP	GO:0006874	cellular calcium ion homeostasis	9	PRKCA, PTPRC, CCR5, CCR3, CCR1, LCK, PLCG2, JAK2, CALR	0.00283
BP	GO:0032880	regulation of protein localization	8	MDFI, AKT1, TGFBR1, JAK2, TRAF6, FLNA, PIK3R1, PTPN11	0.00295
BP	GO:0042327	positive regulation of phosphorylation	7	PRKCA, EGFR, TGFBR1, BMPR2, JAK2, THBS1, SYK	0.00297
BP	GO:0051251	positive regulation of lymphocyte activation	7	TRAF2, PTPRC, NCK1, IL4R, LCK, TRAF6, SYK	0.00297
BP	GO:0006302	double-strand break repair	6	XRCC5, XRCC6, TP53, MLH1, KAT5, BRCA1	0.00305
BP	GO:0051272	positive regulation of cell motion	7	EGFR, TGFBR1, JAK2, KIT, THBS1, PIK3R1, HDAC6	0.00315
BP	GO:0031401	positive regulation of protein modification process	9	PRKCA, TGFBR1, UBC, BMPR2, JAK2, UBE2D1, PPARGC1A, BRCA1, SYK	0.00328
BP	GO:0051248	negative regulation of protein metabolic process	9	PRKCA, PTPRC, UBC, UBE2D1, CALR, THBS1, PRKCD, FLNA, HDAC6	0.00328
BP	GO:0055074	calcium ion homeostasis	9	PRKCA, PTPRC, CCR5, CCR3, CCR1, LCK, PLCG2, JAK2, CALR	0.0034
BP	GO:0010562	positive regulation of phosphorus metabolic process	7	PRKCA, EGFR, TGFBR1, BMPR2, JAK2, THBS1, SYK	0.00351
BP	GO:0045937	positive regulation of phosphate metabolic process	7	PRKCA, EGFR, TGFBR1, BMPR2, JAK2, THBS1, SYK	0.00351
BP	GO:0000902	cell morphogenesis	12	PRKCA, EGFR, ACTB, VHL, ERBB3, CREB1, RXRA, UBC, JAK2, CTNNB1, FEZ1, PTPN11	0.00378
BP	GO:0048545	response to steroid hormone stimulus	9	PRKCA, RXRA, TGFBR1, ESR1, THBS1, STAT3, BRCA1, SRC, CTNNB1	0.00393
BP	GO:0000904	cell morphogenesis involved in differentiation	10	PRKCA, ACTB, ERBB3, CREB1, RXRA, UBC, JAK2, CTNNB1, FEZ1, PTPN11	0.00397
BP	GO:0050778	positive regulation of immune response	8	TRAF2, PTPRC, SH2D1A, FYN, IKBKG, PLCG2, TRAF6, SYK	0.004
BP	GO:0006955	immune response	17	PTPRC, IL16, CCR1, TP53, MLH1, VAV1, PRKCD, IKBKE, SH2D1A, CCR5, SQSTM1, IL4R, PLCG2, IKBKG, CCBP2, TRAF6, THBS1	0.00401
BP	GO:0007409	axonogenesis	9	PRKCA, ACTB, ERBB3, CREB1, RXRA, UBC, JAK2, FEZ1, PTPN11	0.00407
BP	GO:0048858	cell projection morphogenesis	10	PRKCA, EGFR, ACTB, ERBB3, CREB1, RXRA, UBC, JAK2, FEZ1, PTPN11	0.00409
BP	GO:0030098	lymphocyte differentiation	7	PTPRC, LCK, PLCG2, TP53, PIK3R1, CTNNB1, SYK	0.00413
BP	GO:0030163	protein catabolic process	16	USP7, VHL, CBL, UBE2I, ZBTB16, PLG, BRCA1, AKT1, UBE2D2, SQSTM1, CASP8, UBC, ITCH, UBE2D1, TRAF6, HDAC6	0.0042
BP	GO:0060341	regulation of cellular localization	10	PRKCA, MDFI, CREB1, TGFBR1, CALM3, JAK2, TRAF6, CALM2, FLNA, CALM1, PTPN11, SYK	0.00448
BP	GO:0006875	cellular metal ion homeostasis	9	PRKCA, PTPRC, CCR5, CCR3, CCR1, LCK, PLCG2, JAK2, CALR	0.00452
BP	GO:0051249	regulation of lymphocyte activation	8	TRAF2, PTPRC, NCK1, IL4R, LCK, ITCH, TRAF6, SYK	0.00454
BP	GO:0050730	regulation of peptidyl-tyrosine phosphorylation	6	PRKCA, EGFR, PTPRC, JAK2, PRKCD, SYK	0.00472
BP	GO:0032869	cellular response to insulin stimulus	6	AKT1, GRB2, ERBB3, RXRA, SHC1, PIK3R1	0.00472
BP	GO:0048870	cell motility	11	PRKCA, IL16, VHL, FYN, NCK1, TGFBR1, KIT, THBS1, ITGAM, SRC, SYK	0.00485
BP	GO:0051674	localization of cell	11	PRKCA, IL16, VHL, FYN, NCK1, TGFBR1, KIT, THBS1, ITGAM, SRC, SYK	0.00485
BP	GO:0030030	cell projection organization	12	PRKCA, EGFR, AKT1, ACTB, ERBB3, CREB1, NCK1, RXRA, UBC, JAK2, FEZ1, PTPN11	0.00502
BP	GO:0043122	regulation of I-kappaB kinase/NF-kappaB cascade	7	IKBKE, SQSTM1, CASP8, TRAF6, IKBKB, TRAF5, FLNA	0.00507
BP	GO:0022402	cell cycle process	15	EGFR, RAN, TP53, MLH1, UBE2I, CALR, BRCA1, CTNNB1, AKT1, HDAC3, UBC, UBE2D1, THBS1, ABL1, NCOR1	0.00521
BP	GO:0030003	cellular cation homeostasis	10	PRKCA, PTPRC, CCR5, CCR3, CCR1, LCK, PLCG2, TP53, JAK2, CALR	0.00534
BP	GO:0051098	regulation of binding	8	MDFI, HDAC2, EPB41, CALM3, JAK2, IKBKB, PRKCD, CALM2, FLNA, CALM1	0.00555
BP	GO:0043408	regulation of MAPKKK cascade	7	MDFI, AKT1, PTPRC, HDAC3, NCOR1, CTNNB1, SYK	0.00561
BP	GO:0032990	cell part morphogenesis	10	PRKCA, EGFR, ACTB, ERBB3, CREB1, RXRA, UBC, JAK2, FEZ1, PTPN11	0.00565
BP	GO:0031175	neuron projection development	10	PRKCA, EGFR, ACTB, ERBB3, CREB1, RXRA, UBC, JAK2, FEZ1, PTPN11	0.00565
BP	GO:0032386	regulation of intracellular transport	6	MDFI, TGFBR1, CALM3, JAK2, CALM2, FLNA, CALM1, PTPN11	0.00577
BP	GO:0007204	elevation of cytosolic calcium ion concentration	7	PTPRC, CCR5, CCR3, CCR1, LCK, PLCG2, JAK2	0.00589
BP	GO:0055065	metal ion homeostasis	9	PRKCA, PTPRC, CCR5, CCR3, CCR1, LCK, PLCG2, JAK2, CALR	0.00611
BP	GO:0016575	histone deacetylation	4	HDAC3, HDAC2, HDAC1, HDAC6	0.00635
BP	GO:0048667	cell morphogenesis involved in neuron differentiation	9	PRKCA, ACTB, ERBB3, CREB1, RXRA, UBC, JAK2, FEZ1, PTPN11	0.00695
BP	GO:0010870	positive regulation of receptor biosynthetic process	3	HDAC2, HDAC1, HDAC6	0.00724
BP	GO:0006935	chemotaxis	8	PRKCA, CCR5, IL16, CCR3, CCR1, CCBP2, ITGAM, SYK	0.00727
BP	GO:0042330	taxis	8	PRKCA, CCR5, IL16, CCR3, CCR1, CCBP2, ITGAM, SYK	0.00727
BP	GO:0031647	regulation of protein stability	5	VHL, CALR, PPARGC1A, PRKCD, FLNA	0.00736
BP	GO:0051480	cytosolic calcium ion homeostasis	7	PTPRC, CCR5, CCR3, CCR1, LCK, PLCG2, JAK2	0.00856
BP	GO:0042493	response to drug	9	HDAC3, HDAC2, ERBB3, CREB1, LCK, TP53, SMAD1, IKBKB, STAT3	0.00864
BP	GO:0051726	regulation of cell cycle	11	EGFR, AKT1, PTPRC, HDAC3, HDAC2, HDAC1, TP53, CALR, BRCA1, HSPA8, PTPN11	0.00877
BP	GO:0002699	positive regulation of immune effector process	5	TRAF2, PTPRC, SH2D1A, TRAF6, SYK	0.0088
BP	GO:0050767	regulation of neurogenesis	8	XRCC5, MAG, ATN1, XRCC6, TP53, SMAD1, KIT, CALR	0.00906
BP	GO:0051603	proteolysis involved in cellular protein catabolic process	15	USP7, VHL, CBL, UBE2I, ZBTB16, PLG, BRCA1, UBE2D2, SQSTM1, CASP8, UBC, ITCH, UBE2D1, TRAF6, HDAC6	0.0095
BP	GO:0044257	cellular protein catabolic process	15	USP7, VHL, CBL, UBE2I, ZBTB16, PLG, BRCA1, UBE2D2, SQSTM1, CASP8, UBC, ITCH, UBE2D1, TRAF6, HDAC6	0.00997
BP	GO:0042770	DNA damage response, signal transduction	6	TP53, MLH1, KAT5, ABL1, BRCA1, PTPN11	0.01
BP	GO:0030334	regulation of cell migration	8	EGFR, AKT1, JAK2, KIT, THBS1, PLG, PIK3R1, HDAC6	0.0101
BP	GO:0019725	cellular homeostasis	13	PRKCA, PTPRC, PDIA3, CCR1, TP53, CALR, PPARGC1A, PLG, CCR5, CCR3, PLCG2, LCK, JAK2	0.0102
BP	GO:0000187	activation of MAPK activity	6	MDFI, PTPRC, SHC1, THBS1, PTPN11, SYK	0.0112
BP	GO:0030005	cellular di-, tri-valent inorganic cation homeostasis	9	PRKCA, PTPRC, CCR5, CCR3, CCR1, LCK, PLCG2, JAK2, CALR	0.012
BP	GO:0045429	positive regulation of nitric oxide biosynthetic process	4	EGFR, AKT1, HSP90AA1, JAK2	0.0121
BP	GO:0055080	cation homeostasis	10	PRKCA, PTPRC, CCR5, CCR3, CCR1, LCK, PLCG2, TP53, JAK2, CALR	0.0126
BP	GO:0034613	cellular protein localization	12	EGFR, AKT1, PDIA3, RAN, TP53, JAK2, CALR, KPNB1, FLNA, HDAC6, AP2M1, CTNNB1	0.0126
BP	GO:0070727	cellular macromolecule localization	12	EGFR, AKT1, PDIA3, RAN, TP53, JAK2, CALR, KPNB1, FLNA, HDAC6, AP2M1, CTNNB1	0.0134
BP	GO:0019059	initiation of viral infection	4	XRCC5, CCR5, XRCC6, ITCH	0.0139
BP	GO:0006476	protein amino acid deacetylation	4	HDAC3, HDAC2, HDAC1, HDAC6	0.0139
BP	GO:0006606	protein import into nucleus	6	AKT1, PDIA3, RAN, TP53, JAK2, KPNB1	0.0139
BP	GO:0051276	chromosome organization	13	SETDB1, XRCC5, CREBBP, XRCC6, TP53, KAT5, HDAC3, HDAC2, HDAC1, HIST1H3A, NCOR1, HDAC6, CHD3	0.0144
BP	GO:0007049	cell cycle	17	EGFR, RAN, TP53, MLH1, UBE2I, CALR, BRCA1, CTNNB1, AKT1, HDAC3, MAPK3, UBC, CALM3, UBE2D1, THBS1, ABL1, NCOR1, CALM2, CALM1	0.0145
BP	GO:0032269	negative regulation of cellular protein metabolic process	8	PRKCA, PTPRC, UBC, UBE2D1, CALR, THBS1, PRKCD, HDAC6	0.0146
BP	GO:0051170	nuclear import	6	AKT1, PDIA3, RAN, TP53, JAK2, KPNB1	0.0154
BP	GO:0009057	macromolecule catabolic process	17	USP7, VHL, CBL, MLH1, UBE2I, ZBTB16, PLG, BRCA1, AKT1, UBE2D2, SQSTM1, CASP8, UBC, ITCH, UBE2D1, TRAF6, HDAC6	0.0155
BP	GO:0030335	positive regulation of cell migration	6	EGFR, JAK2, KIT, THBS1, PIK3R1, HDAC6	0.0162
BP	GO:0055066	di-, tri-valent inorganic cation homeostasis	9	PRKCA, PTPRC, CCR5, CCR3, CCR1, LCK, PLCG2, JAK2, CALR	0.0167
BP	GO:0033157	regulation of intracellular protein transport	5	MDFI, TGFBR1, JAK2, FLNA, PTPN11	0.0178
BP	GO:0001568	blood vessel development	9	AKT1, SHB, HDAC3, VHL, TGFBR1, CASP8, THBS1, NCL, CTNNB1	0.0195
BP	GO:0000186	activation of MAPKK activity	4	EGFR, GNAI2, TGFBR1, JAK2	0.0203
BP	GO:0044265	cellular macromolecule catabolic process	16	USP7, VHL, CBL, MLH1, UBE2I, ZBTB16, PLG, BRCA1, UBE2D2, SQSTM1, CASP8, UBC, ITCH, UBE2D1, TRAF6, HDAC6	0.0205
BP	GO:0051592	response to calcium ion	5	EGFR, ACTG1, ACTB, CALM3, THBS1, CALM2, CALM1	0.0205
BP	GO:0002253	activation of immune response	6	PTPRC, FYN, IKBKG, PLCG2, TRAF6, SYK	0.0207
BP	GO:0034504	protein localization in nucleus	6	AKT1, PDIA3, RAN, TP53, JAK2, KPNB1	0.0207
BP	GO:0030182	neuron differentiation	12	PRKCA, EGFR, ACTB, ERBB3, CREB1, RXRA, TGFBR1, UBC, JAK2, STAT3, FEZ1, PTPN11	0.0211
BP	GO:0044087	regulation of cellular component biogenesis	7	PRKCA, NCK1, TGFBR1, UBC, KIT, THBS1, HDAC6	0.0224
BP	GO:0001944	vasculature development	9	AKT1, SHB, HDAC3, VHL, TGFBR1, CASP8, THBS1, NCL, CTNNB1	0.0228
BP	GO:0000209	protein polyubiquitination	4	ITCH, UBE2D1, TRAF6, HDAC6	0.0228
BP	GO:0048878	chemical homeostasis	13	PRKCA, PTPRC, CCR1, TP53, CALR, PPARGC1A, STAT3, PTPN11, CCR5, CCR3, PLCG2, LCK, JAK2	0.0229
BP	GO:0055082	cellular chemical homeostasis	11	PRKCA, PTPRC, CCR5, CCR3, CCR1, LCK, PLCG2, TP53, JAK2, CALR, PPARGC1A	0.0249
BP	GO:0046822	regulation of nucleocytoplasmic transport	5	MDFI, TGFBR1, JAK2, FLNA, PTPN11	0.0249
BP	GO:0042098	T cell proliferation	4	PTPRC, FYN, TP53, ITGAM	0.0255
BP	GO:0045428	regulation of nitric oxide biosynthetic process	4	EGFR, AKT1, HSP90AA1, JAK2	0.0255
BP	GO:0034622	cellular macromolecular complex assembly	10	HSP90AA1, NCK1, HIST1H3A, MLH1, HSPA4, SMAD1, CALR, KPNB1, SRC, FLNA	0.0262
BP	GO:0051100	negative regulation of binding	5	MDFI, HDAC2, JAK2, PRKCD, FLNA	0.0265
BP	GO:0032868	response to insulin stimulus	6	AKT1, GRB2, ERBB3, RXRA, SHC1, PIK3R1	0.0272
BP	GO:0048585	negative regulation of response to stimulus	6	PRKCA, AKT1, PTPRC, HDAC3, PRKCD, NCOR1	0.0272
BP	GO:0001525	angiogenesis	7	SHB, HDAC3, VHL, CASP8, THBS1, NCL, CTNNB1	0.0276
BP	GO:0002697	regulation of immune effector process	6	TRAF2, PTPRC, SH2D1A, TRAF6, AP2M1, SYK	0.0284
BP	GO:0002703	regulation of leukocyte mediated immunity	5	TRAF2, PTPRC, SH2D1A, TRAF6, SYK	0.03
BP	GO:0007178	transmembrane receptor protein serine/threonine kinase signaling pathway	6	SMAD9, CREB1, TGFBR1, BMPR2, SMAD1, UBE2D1	0.0309
BP	GO:0080135	regulation of cellular response to stress	6	MDFI, AKT1, HDAC3, NCOR1, BRCA1, SYK	0.0309
BP	GO:0060396	growth hormone receptor signaling pathway	3	JAK2, STAT3, PIK3R1	0.0326
BP	GO:0043627	response to estrogen stimulus	6	PRKCA, TGFBR1, ESR1, STAT3, BRCA1, CTNNB1	0.0336
BP	GO:0007249	I-kappaB kinase/NF-kappaB cascade	5	TRAF2, IKBKG, IRF3, TRAF6, IKBKB	0.0337
BP	GO:0006913	nucleocytoplasmic transport	7	AKT1, PDIA3, RAN, TP53, JAK2, CALR, KPNB1	0.0359
BP	GO:0007610	behavior	12	PRKCA, CCR5, IL16, FYN, CCR3, CCR1, DLG4, CCBP2, KIT, ITGAM, STAT3, SYK	0.036
BP	GO:0048514	blood vessel morphogenesis	8	SHB, HDAC3, VHL, TGFBR1, CASP8, THBS1, NCL, CTNNB1	0.0361
BP	GO:0030217	T cell differentiation	5	PTPRC, LCK, TP53, CTNNB1, SYK	0.0378
BP	GO:0046328	regulation of JNK cascade	5	MDFI, AKT1, HDAC3, NCOR1, SYK	0.0378
BP	GO:0051169	nuclear transport	7	AKT1, PDIA3, RAN, TP53, JAK2, CALR, KPNB1	0.0383
BP	GO:0016568	chromatin modification	9	SETDB1, HDAC3, HDAC2, HDAC1, CREBBP, KAT5, NCOR1, HDAC6, CHD3	0.0391
BP	GO:0048666	neuron development	10	PRKCA, EGFR, ACTB, ERBB3, CREB1, RXRA, UBC, JAK2, FEZ1, PTPN11	0.0402
BP	GO:0010869	regulation of receptor biosynthetic process	3	HDAC2, HDAC1, HDAC6	0.0415
BP	GO:0060416	response to growth hormone stimulus	3	JAK2, STAT3, PIK3R1	0.0415
BP	GO:0040008	regulation of growth	10	AKT1, CREB1, TGFBR1, UBC, TP53, SHC1, ITCH, KAT5, STAT3, PTPN11	0.0418
BP	GO:0043086	negative regulation of catalytic activity	9	PRKCA, AKT1, PTPRC, GNAI2, UBC, TP53, UBE2D1, FLNA, HDAC6	0.0418
BP	GO:0008624	induction of apoptosis by extracellular signals	6	PRKCA, SQSTM1, CASP8, UBC, TRAF6, VAV1	0.0443
BP	GO:0046324	regulation of glucose import	4	PRKCA, AKT1, ERBB3, PIK3R1	0.0453
BP	GO:0008630	DNA damage response, signal transduction resulting in induction of apoptosis	4	TP53, MLH1, ABL1, BRCA1	0.0453
BP	GO:0051241	negative regulation of multicellular organismal process	7	PRKCA, GNAI2, BMPR2, JAK2, KAT5, THBS1, PLG	0.0459
BP	GO:0070302	regulation of stress-activated protein kinase signaling pathway	5	MDFI, AKT1, HDAC3, NCOR1, SYK	0.0468
BP	GO:0051052	regulation of DNA metabolic process	6	PTPRC, TP53, MLH1, SHC1, CALR, BRCA1	0.0478
BP	GO:0051223	regulation of protein transport	6	MDFI, TGFBR1, JAK2, TRAF6, FLNA, PTPN11	0.0478
BP	GO:0002708	positive regulation of lymphocyte mediated immunity	4	TRAF2, PTPRC, SH2D1A, TRAF6	0.0493
BP	GO:0010827	regulation of glucose transport	4	PRKCA, AKT1, ERBB3, PIK3R1	0.0493
BP	GO:0002705	positive regulation of leukocyte mediated immunity	4	TRAF2, PTPRC, SH2D1A, TRAF6	0.0493
BP	GO:0000060	protein import into nucleus, translocation	4	AKT1, TP53, JAK2, KPNB1	0.0493
